# Supplementary material for: Gene Expression Differences in Peripheral Blood of Parkinson’s Disease Patients with Distinct Progression Profiles
Source: PLoS One. 2016 Jun 20;11(6):e0157852. doi: 10.1371/journal.pone.0157852 (PMC4913914; doi:10.1371/journal.pone.0157852)
Supplement: S1 Appendix — (XLSX) [file pone.0157852.s001.xlsx]

## Sheet: FunEnr_t-bootstrapping
Enrichment analysis conducted through the DAVID resource EASE tool on differentially expressed genes detected by t-bootstrapping
Category	Term	Count	%	PValue	Genes	List Total	Pop Hits	Pop Total	Fold Enrichment	Bonferroni	Benjamini	FDR
SP_PIR_KEYWORDS	phosphoprotein	96	43.83561644	0.023527123	GPRIN1, NCBP2, MEF2C, NCBP1, PRPF4B, LRRC8C, DBF4, RBM3, NAP1L1, ZNF639, PCGF2, HTR1B, AASDHPPT, ZNF540, CSK, USP16, TWISTNB, SAR1A, EBAG9, FMNL1, IBTK, KRR1, MRPL50, CCDC88A, ZNF644, DARS, PIK3C2A, CCNH, SNORA32, C1ORF103, RAI14, DNAJC21, DDN, NRIP1, HNRPDL, GNB2, ATP2C1, MTF2, LARP7, PRAM1, PPP2R5E, CLIP4, XRN1, CD226, CPSF2, MCTS1, ACVR1, HMGB1, PNPT1, TYW3, DCK, UBA5, ARFGEF2, PDSS1, ITGB1, S…	214	7263	19235	1.188046957	0.997336909	0.694453584	26.5890922
SP_PIR_KEYWORDS	nucleus	57	26.02739726	0.092356145	NCBP2, MEF2C, NCBP1, PRPF4B, RBM3, DBF4, ZNF639, NAP1L1, PCGF2, ZNF187, PLRG1, ZNF540, NUP37, TWISTNB, USP16, TSEN15, IBTK, KRR1, RAX, ZNF644, CCNH, PIK3C2A, SNORA32, DDN, C9ORF80, MXD3, NRIP1, HNRPDL, SS18, MTF2, LARP7, CPSF2, SNRPE, PNMA1, HMGB1, DCK, CTCFL, ZNF75A, UBA5, PRDM16, ATF2, ZNF226, UPRT, CEBPZ, MSI1, ZNF700, NLK, KLF11, SMAD5, BIRC7, MALT1, TSN, DONSON, SMC4, NME1-NME2, UBA2, HIST1H…	214	4283	19235	1.196203857	1	0.719152098	71.57984699
SP_PIR_KEYWORDS	acetylation	52	23.74429224	3.71E-05	MEF2C, NCBP2, NCBP1, FASTKD1, PRPF4B, PYROXD1, NAP1L1, PLRG1, TPP2, KRR1, ACADM, DARS, PIK3C2A, CYCS, C1ORF103, C9ORF80, NRIP1, HNRPDL, GNB2, ATG4C, LARP7, DLD, MCTS1, HMGB1, PNPT1, ITGB1, C3ORF63, MSI1, CEBPZ, UBAP2L, GLO1, EIF3J, ARL6IP5, MT1G, GPD2, DNM1L, SMAD5, FSCN1, TSN, PPA2, SMC4, SCFD1, ARMC8, NME1-NME2, UBA2, USP47, HIST1H2AH, GLMN, HGS, PPP2R4, HIBCH, FABP5	214	2635	19235	1.773785667	0.009206277	0.009206277	0.048211876
SP_PIR_KEYWORDS	cytoplasm	48	21.91780822	0.04330485	NCBP2, NCBP1, HSD3B7, RBM3, CTCFL, UBA5, AASDHPPT, UPRT, PLCH2, TPP2, BTBD2, RNF128, PCOTH, MSI1, EIF3J, CSK, ARL6IP5, FMNL1, IBTK, DNM1L, CCDC88A, DARS, PIK3C2A, NLK, SMAD5, FSCN1, BIRC7, RAI14, MALT1, TSN, DDN, CAPRIN1, PADI1, SMC4, MTRR, HNRPDL, SCFD1, NME1-NME2, ATG4C, GNB2, RFK, CEP68, HGS, PPP2R5E, CLIP3, MCTS1, XRN1, FABP5	214	3332	19235	1.294835691	0.999983684	0.667905298	43.7156334
SP_PIR_KEYWORDS	mitochondrion	18	8.219178082	0.011352749	GPD2, COX11, ACADM, MRPL50, TIMM17A, PNPT1, CYCS, MRPS10, C18ORF55, MRPL30, PPA2, MTRR, COQ3, MRS2, ATP5S, DLD, MRPL19, HIBCH	214	832	19235	1.944587976	0.941749526	0.508724773	13.77699013
GOTERM_BP_FAT	GO:0006396~RNA processing	16	7.305936073	0.001750358	NCBP2, NCBP1, KRR1, PRPF4B, HSD3B7, RBM3, PPIL1, PNPT1, TYW3, TRMT61B, HNRPDL, PLRG1, LARP7, CPSF2, SNRPE, TSEN15	158	547	13528	2.504431537	0.864516868	0.864516868	2.775218933
GOTERM_MF_FAT	GO:0003723~RNA binding	15	6.849315068	0.04604721	NCBP2, NCBP1, KRR1, HSD3B7, RBM3, PNPT1, TSN, HNRPDL, RPL21, LARP7, MSI1, CPSF2, SNRPE, XRN1, MCTS1	155	718	12983	1.749887681	0.999999988	0.999890742	48.02278067
SP_PIR_KEYWORDS	transit peptide	14	6.392694064	0.002585015	GPD2, COX11, ACADM, PNPT1, C18ORF55, MRPL30, PPA2, MTRR, COQ3, MRS2, ATP5S, DLD, MRPL19, HIBCH	214	476	19235	2.64362287	0.475076175	0.27548373	3.304575181
UP_SEQ_FEATURE	transit peptide:Mitochondrion	14	6.392694064	0.002319393	GPD2, COX11, ACADM, PNPT1, C18ORF55, MRPL30, PPA2, MTRR, COQ3, MRS2, ATP5S, DLD, MRPL19, HIBCH	214	467	19113	2.677480038	0.773228716	0.773228716	3.399952711
GOTERM_BP_FAT	GO:0046907~intracellular transport	13	5.936073059	0.080356935	NCBP2, NCBP1, TIMM17A, MALT1, SEC63, MUDENG, SCFD1, ATG4C, ATP2C1, BCAP29, KPNA7, HGS, SAR1A	158	657	13528	1.69416026	1	0.981361932	73.96633569
GOTERM_MF_FAT	GO:0000287~magnesium ion binding	13	5.936073059	0.007586463	NLK, DCK, ATP11C, ATP13A3, RHOU, PPA2, MRS2, AASDHPPT, NME1-NME2, RFK, ATP2C1, ENTPD2, ACVR1	155	452	12983	2.40906366	0.947511154	0.947511154	10.03136148
SP_PIR_KEYWORDS	magnesium	13	5.936073059	0.003925837	NLK, ATP11C, ATP13A3, PDSS1, RHOU, PPA2, MRS2, AASDHPPT, NME1-NME2, RFK, ATP2C1, ENTPD2, ACVR1	214	442	19235	2.64362287	0.624485151	0.278545348	4.978645238
GOTERM_BP_FAT	GO:0006259~DNA metabolic process	11	5.02283105	0.070424625	HMGB1, CCDC88A, HSD3B7, CCNH, DBF4, CYCS, NAP1L1, BIRC7, CTCFL, TSN, C9ORF80	158	506	13528	1.861309851	1	0.97734706	69.06254171
SP_PIR_KEYWORDS	rna-binding	11	5.02283105	0.078439194	NCBP2, HNRPDL, KRR1, HSD3B7, RBM3, LARP7, PNPT1, MSI1, XRN1, SNRPE, CPSF2	214	540	19235	1.830953617	0.999999999	0.790830634	65.37232469
SP_PIR_KEYWORDS	protein transport	10	4.566210046	0.091908221	SCFD1, ATG4C, TIMM17A, KPNA7, BCAP29, HGS, NUP37, C18ORF55, SAR1A, SEC63	214	485	19235	1.853261393	1	0.736491403	71.39721943
GOTERM_BP_FAT	GO:0016071~mRNA metabolic process	9	4.109589041	0.066724172	NCBP2, NCBP1, PRPF4B, PLRG1, PPIL1, PNPT1, SNRPE, CPSF2, TSEN15	158	370	13528	2.082654807	1	0.976528314	67.02356434
GOTERM_BP_FAT	GO:0006397~mRNA processing	8	3.652968037	0.080428839	NCBP2, NCBP1, PRPF4B, PLRG1, PPIL1, SNRPE, CPSF2, TSEN15	158	321	13528	2.133838085	1	0.978221145	73.99901727
GOTERM_BP_FAT	GO:0044271~nitrogen compound biosynthetic process	8	3.652968037	0.084581443	NME1-NME2, ATP2C1, RFK, ATP5S, ATP11C, ATP13A3, PADI1, MTRR	158	325	13528	2.107575463	1	0.97931308	75.82249744
SP_PIR_KEYWORDS	mrna processing	8	3.652968037	0.025874654	NCBP2, NCBP1, PRPF4B, PLRG1, PPIL1, SNRPE, CPSF2, TSEN15	214	260	19235	2.765636233	0.9985375	0.663088373	28.84766228
GOTERM_BP_FAT	GO:0048610~reproductive cellular process	7	3.196347032	0.01154712	HSD3B7, DLD, SMAD5, CTCFL, ITGB1, PKDREJ, ACVR1	158	162	13528	3.699640569	0.999998243	0.998674495	17.02133164
SP_PIR_KEYWORDS	ribonucleoprotein	7	3.196347032	0.091549231	KRR1, MRPL50, RPL21, MRPS10, MRPL19, MRPL30, SNRPE	214	279	19235	2.255133487	1	0.754959366	71.25007035
GOTERM_BP_FAT	GO:0009150~purine ribonucleotide metabolic process	6	2.739726027	0.022334581	NME1-NME2, ATP2C1, ATP5S, ATP11C, ATP13A3, ENTPD2	158	138	13528	3.722619703	1	0.999814208	30.43287245
GOTERM_BP_FAT	GO:0009259~ribonucleotide metabolic process	6	2.739726027	0.028358775	NME1-NME2, ATP2C1, ATP5S, ATP11C, ATP13A3, ENTPD2	158	147	13528	3.494704211	1	0.990806793	37.00881152
GOTERM_BP_FAT	GO:0006163~purine nucleotide metabolic process	6	2.739726027	0.065633525	NME1-NME2, ATP2C1, ATP5S, ATP11C, ATP13A3, ENTPD2	158	186	13528	2.76194365	1	0.983037763	66.39897812
SP_PIR_KEYWORDS	cell projection	6	2.739726027	0.078623187	GPRIN1, CCDC88A, RBM3, DDN, RHOU, CAPRIN1	214	206	19235	2.617956628	0.999999999	0.766927197	65.46197463
SP_PIR_KEYWORDS	mrna splicing	6	2.739726027	0.08241651	NCBP2, NCBP1, PRPF4B, PLRG1, PPIL1, SNRPE	214	209	19235	2.580378303	1	0.737776263	67.26318404
GOTERM_BP_FAT	GO:0009206~purine ribonucleoside triphosphate biosynthetic process	5	2.283105023	0.027211819	NME1-NME2, ATP2C1, ATP5S, ATP11C, ATP13A3	158	98	13528	4.368380263	1	0.99815595	35.80357051
GOTERM_BP_FAT	GO:0009201~ribonucleoside triphosphate biosynthetic process	5	2.283105023	0.028109626	NME1-NME2, ATP2C1, ATP5S, ATP11C, ATP13A3	158	99	13528	4.32425521	1	0.995582063	36.74882012
GOTERM_BP_FAT	GO:0009145~purine nucleoside triphosphate biosynthetic process	5	2.283105023	0.028109626	NME1-NME2, ATP2C1, ATP5S, ATP11C, ATP13A3	158	99	13528	4.32425521	1	0.995582063	36.74882012
GOTERM_BP_FAT	GO:0009142~nucleoside triphosphate biosynthetic process	5	2.283105023	0.030908289	NME1-NME2, ATP2C1, ATP5S, ATP11C, ATP13A3	158	102	13528	4.197071234	1	0.988642288	39.61229885
GOTERM_BP_FAT	GO:0009205~purine ribonucleoside triphosphate metabolic process	5	2.283105023	0.047295726	NME1-NME2, ATP2C1, ATP5S, ATP11C, ATP13A3	158	117	13528	3.658985178	1	0.993432766	54.08474243
GOTERM_BP_FAT	GO:0009152~purine ribonucleotide biosynthetic process	5	2.283105023	0.047295726	NME1-NME2, ATP2C1, ATP5S, ATP11C, ATP13A3	158	117	13528	3.658985178	1	0.993432766	54.08474243
GOTERM_BP_FAT	GO:0009199~ribonucleoside triphosphate metabolic process	5	2.283105023	0.04853065	NME1-NME2, ATP2C1, ATP5S, ATP11C, ATP13A3	158	118	13528	3.627976829	1	0.987302201	55.03161337
GOTERM_BP_FAT	GO:0009144~purine nucleoside triphosphate metabolic process	5	2.283105023	0.053647665	NME1-NME2, ATP2C1, ATP5S, ATP11C, ATP13A3	158	122	13528	3.509026769	1	0.988823446	58.76334791
GOTERM_BP_FAT	GO:0009260~ribonucleotide biosynthetic process	5	2.283105023	0.056312143	NME1-NME2, ATP2C1, ATP5S, ATP11C, ATP13A3	158	124	13528	3.452429563	1	0.987830359	60.58952662
GOTERM_BP_FAT	GO:0009141~nucleoside triphosphate metabolic process	5	2.283105023	0.066188476	NME1-NME2, ATP2C1, ATP5S, ATP11C, ATP13A3	158	131	13528	3.267948594	1	0.979895697	66.71815771
GOTERM_BP_FAT	GO:0006164~purine nucleotide biosynthetic process	5	2.283105023	0.09363402	NME1-NME2, ATP2C1, ATP5S, ATP11C, ATP13A3	158	148	13528	2.89257612	1	0.979101393	79.39028477
GOTERM_MF_FAT	GO:0005267~potassium channel activity	5	2.283105023	0.073614339	KCNJ4, KCND1, KCNK7, KCTD19, KCNJ11	155	133	12983	3.148920689	1	0.999947983	65.40304029
KEGG_PATHWAY	hsa03040:Spliceosome	5	2.283105023	0.066710111	NCBP2, NCBP1, PLRG1, PPIL1, SNRPE	63	126	5085	3.202947846	0.995415502	0.995415502	51.82285781
KEGG_PATHWAY	hsa04514:Cell adhesion molecules (CAMs)	5	2.283105023	0.076369759	ICOS, MADCAM1, ITGA4, CD226, ITGB1	63	132	5085	3.057359307	0.997963637	0.95487392	56.84351141
SP_PIR_KEYWORDS	Flavoprotein	5	2.283105023	0.031192099	GPD2, ACADM, PYROXD1, DLD, MTRR	214	107	19235	4.200148485	0.999625734	0.676067643	33.72848283
SP_PIR_KEYWORDS	FAD	5	2.283105023	0.038031059	GPD2, ACADM, PYROXD1, DLD, MTRR	214	114	19235	3.94224463	0.999935864	0.65792417	39.55173328
SP_PIR_KEYWORDS	methyltransferase	5	2.283105023	0.079317948	COQ3, TYW3, FTSJD1, TRMT61B, MTRR	214	146	19235	3.078191013	0.999999999	0.746358312	65.7985652
UP_SEQ_FEATURE	metal ion-binding site:Magnesium	5	2.283105023	0.040918424	AASDHPPT, ATP2C1, RFK, ATP11C, ATP13A3	214	116	19113	3.849701901	1	0.999863469	46.33251575
GOTERM_BP_FAT	GO:0000082~G1/S transition of mitotic cell cycle	4	1.826484018	0.027158302	DBF4, RHOU, ITGB1, ACVR1	158	56	13528	6.115732369	1	0.999611822	35.74681021
GOTERM_BP_FAT	GO:0007229~integrin-mediated signaling pathway	4	1.826484018	0.047751802	ITGA5, PRAM1, ITGA4, ITGB1	158	70	13528	4.892585895	1	0.990461187	54.4365926
GOTERM_BP_FAT	GO:0032259~methylation	4	1.826484018	0.058366476	HSD3B7, FTSJD1, CTCFL, TRMT61B	158	76	13528	4.506329114	1	0.982338997	61.94544701
GOTERM_BP_FAT	GO:0040029~regulation of gene expression, epigenetic	4	1.826484018	0.060235278	HSD3B7, RBM3, GLMN, CTCFL	158	77	13528	4.447805359	1	0.980514429	63.14079581
GOTERM_BP_FAT	GO:0006754~ATP biosynthetic process	4	1.826484018	0.08476122	ATP2C1, ATP5S, ATP11C, ATP13A3	158	89	13528	3.848101266	1	0.976315032	75.8986655
UP_SEQ_FEATURE	nucleotide phosphate-binding region:FAD	4	1.826484018	0.030618307	GPD2, ACADM, DLD, MTRR	214	61	19113	5.856595679	0.999999998	0.999951572	37.07546215
GOTERM_BP_FAT	GO:0007159~leukocyte adhesion	3	1.369863014	0.041541887	ITGA5, ITGA4, ITGB1	158	28	13528	9.173598553	1	0.995388063	49.42125821
GOTERM_BP_FAT	GO:0000387~spliceosomal snRNP biogenesis	3	1.369863014	0.041541887	NCBP2, NCBP1, SNRPE	158	28	13528	9.173598553	1	0.995388063	49.42125821
GOTERM_BP_FAT	GO:0006402~mRNA catabolic process	3	1.369863014	0.088770681	NCBP2, NCBP1, PNPT1	158	43	13528	5.973506035	1	0.977362516	77.54003678
KEGG_PATHWAY	hsa00280:Valine, leucine and isoleucine degradation	3	1.369863014	0.099907687	ACADM, DLD, HIBCH	63	44	5085	5.503246753	0.999728112	0.935216655	67.15589999
SP_PIR_KEYWORDS	rna-mediated gene silencing	3	1.369863014	0.035728756	NCBP2, NCBP1, HSD3B7	214	27	19235	9.98701973	0.999883693	0.677744319	37.64631719
SP_PIR_KEYWORDS	integrin	3	1.369863014	0.075538646	ITGA5, ITGA4, ITGB1	214	41	19235	6.576817871	0.999999997	0.804029009	63.93036403
UP_SEQ_FEATURE	active site:4-aspartylphosphate intermediate	3	1.369863014	0.070004745	ATP2C1, ATP11C, ATP13A3	214	39	19113	6.870237239	1	0.999906279	66.07863334
GOTERM_BP_FAT	GO:0006370~mRNA capping	2	0.913242009	0.045625307	NCBP2, NCBP1	158	4	13528	42.81012658	1	0.995147918	52.77418264
GOTERM_BP_FAT	GO:0033631~cell-cell adhesion mediated by integrin	2	0.913242009	0.045625307	ITGA5, ITGB1	158	4	13528	42.81012658	1	0.995147918	52.77418264
GOTERM_BP_FAT	GO:0009452~RNA capping	2	0.913242009	0.056704634	NCBP2, NCBP1	158	5	13528	34.24810127	1	0.984438045	60.85203343
GOTERM_BP_FAT	GO:0033627~cell adhesion mediated by integrin	2	0.913242009	0.078481325	ITGA5, ITGB1	158	7	13528	24.46292948	1	0.982658098	73.10011152
GOTERM_BP_FAT	GO:0043046~DNA methylation during gametogenesis	2	0.913242009	0.078481325	HSD3B7, CTCFL	158	7	13528	24.46292948	1	0.982658098	73.10011152
GOTERM_BP_FAT	GO:0045426~quinone cofactor biosynthetic process	2	0.913242009	0.099758412	COQ3, PDSS1	158	9	13528	19.02672293	1	0.981629399	81.5172111
GOTERM_BP_FAT	GO:0006743~ubiquinone metabolic process	2	0.913242009	0.099758412	COQ3, PDSS1	158	9	13528	19.02672293	1	0.981629399	81.5172111
GOTERM_BP_FAT	GO:0006744~ubiquinone biosynthetic process	2	0.913242009	0.099758412	COQ3, PDSS1	158	9	13528	19.02672293	1	0.981629399	81.5172111
GOTERM_MF_FAT	GO:0000339~RNA cap binding	2	0.913242009	0.091069375	NCBP2, NCBP1	155	8	12983	20.94032258	1	0.999902759	73.4315674
SP_PIR_KEYWORDS	mrna capping	2	0.913242009	0.04356727	NCBP2, NCBP1	214	4	19235	44.94158879	0.999984761	0.635173283	43.9157413
SP_PIR_KEYWORDS	ubiquinone biosynthesis	2	0.913242009	0.09537877	COQ3, PDSS1	214	9	19235	19.97403946	1	0.712914432	72.78437378
UP_SEQ_FEATURE	domain:CAP-Gly 1	2	0.913242009	0.054498634	CLIP3, CLIP4	214	5	19113	35.72523364	1	0.999870571	56.60382454
UP_SEQ_FEATURE	domain:CAP-Gly 2	2	0.913242009	0.054498634	CLIP3, CLIP4	214	5	19113	35.72523364	1	0.999870571	56.60382454
UP_SEQ_FEATURE	binding site:ATP; via amide nitrogen	2	0.913242009	0.054498634	RFK, UBA5	214	5	19113	35.72523364	1	0.999870571	56.60382454

## Sheet: FunEnr_ANOVA
Enrichment analysis conducted through the DAVID resource EASE tool on differentially expressed genes detected by ANOVA
Category	Term	Count	%	PValue	Genes	List Total	Pop Hits	Pop Total	Fold Enrichment	Bonferroni	Benjamini	FDR
UP_SEQ_FEATURE	sequence variant	797	66.5275	2.72539e-05	ZNF782, VPRBP, IGHM, APP, GRIN2B, DHX37, AQP11, ZNF394, GATM, VWA5A, LRRC1, F8, EXD2, PROX1, TOX2, DCAF6, GLUL, SSTR3, F2, HSD11B1, NLE1, MADCAM1, PMP22, MYBBP1A, PPP2R3A, SCN1B, DNAH14, NFKBIB, ZNF510, WARS2, BCL2L2, RIC3, ACSBG1, C1ORF55, C1ORF57, SPATS1, TMEM125, UBASH3A, UPB1, ASXL1, ATP11A, NLGN4X, PKP4, RGS7, SPNS1, ACAD10, KIAA1377, C1ORF69, CSH1, GFAP, ATP10B, USP19, FAM154B, ZNF735, SERP…	1167	11992	19113	1.08849	0.07861	0.0135526	0.0490713
SP_PIR_KEYWORDS	polymorphism	755	63.0217	0.000698917	MASP1, CROCC, CCDC148, ZNF782, HOXD13, VPRBP, KIAA0319L, IGHM, ANKLE2, SSR1, APP, WDR78, GRIN2B, DHX37, AQP11, SMOX, C15ORF54, ZNF394, CCNA2, ZNF43, TYRO3, MDH1B, GATM, VWA5A, LRRC1, TMEM132B, CDHR3, F8, NAA25, PTPRS, EXD2, SPIRE1, YIF1B, PROX1, TOX2, DCAF6, MAGEE2, SSTR3, SMARCAL1, F2, NLE1, HSD11B1, MADCAM1, PMP22, MYBBP1A, ADAMTS2, FAM108B1, GGCX, IL1R1, PPP2R3A, SCN1B, DNAH14, MIPOL1, NFKBIB,…	1170	11550	19235	1.07466	0.347203	0.0817611	1.02961
UP_SEQ_FEATURE	splice variant	595	49.6661	4.60062e-18	DBF4B, MASP1, CROCC, DQX1, ZNF781, CCDC148, VPRBP, KIAA0319L, IGHM, ANKLE2, SSR1, MAMSTR, APP, WDR78, FAP, SMOX, ZNF43, MDH1B, GATM, VWA5A, LRRC1, PTBP1, TMEM132B, CDHR3, NAA25, PTPRS, SPIRE1, YIF1B, TOX2, RPTOR, ADAMTS6, DCAF6, TMEM136, MADCAM1, KIAA1671, MYBBP1A, ADAMTS2, FAM108B1, PPP2R3A, MIPOL1, DNAH14, NFKBIB, DUSP10, RIC3, KCNJ1, C1ORF55, C1ORF56, SPATS1, UBASH3A, TCF4, PTCRA, IQSEC2, SPPL…	1167	7458	19113	1.30663	1.38202e-14	1.38202e-14	8.28544e-15
SP_PIR_KEYWORDS	alternative splicing	594	49.5826	8.76332e-18	DBF4B, MASP1, CROCC, DQX1, ZNF781, CCDC148, VPRBP, KIAA0319L, IGHM, ANKLE2, SSR1, MAMSTR, APP, WDR78, FAP, SMOX, ZNF43, MDH1B, GATM, VWA5A, LRRC1, PTBP1, TMEM132B, CDHR3, NAA25, PTPRS, SPIRE1, YIF1B, TOX2, RPTOR, ADAMTS6, DCAF6, TMEM136, MADCAM1, KIAA1671, MYBBP1A, ADAMTS2, FAM108B1, PPP2R3A, MIPOL1, DNAH14, NFKBIB, DUSP10, RIC3, KCNJ1, C1ORF55, C1ORF56, SPATS1, UBASH3A, TCF4, PTCRA, IQSEC2, SPPL…	1170	7488	19235	1.30415	5.34563e-15	5.34563e-15	1.2972e-14
SP_PIR_KEYWORDS	phosphoprotein	493	41.1519	0.000982926	DBF4B, CROCC, VPRBP, KIAA0319L, ANKLE2, SSR1, APP, GRIN2B, HIST1H2BJ, CCNA2, H1F0, TYRO3, GATM, PTBP1, NAA25, SPIRE1, YIF1B, PROX1, RPTOR, DCAF6, GLUL, SSTR3, NLE1, KIAA1671, MYBBP1A, CCDC97, GGCX, IL1R1, NFKBIB, DUSP10, ACP2, BCL2L2, ACSBG1, C1ORF55, C1ORF56, LOC647859, CDC42EP4, TCF4, IQSEC2, LAPTM4B, DNMT3A, MKI67, PCNT, ASXL1, PPFIBP1, ATP11A, TNNI3, DAGLB, GCFC1, KIAA1409, RERG, MAP2, PKP4, …	1170	7263	19235	1.11593	0.451122	0.0951444	1.44516
SP_PIR_KEYWORDS	membrane	412	34.3907	0.0257547	STOML3, ANKLE2, IGHM, KIAA0319L, SSR1, DIRAS1, APP, GRIN2B, AQP11, FAP, TYRO3, LRRC3, GATM, LRRC1, CDHR3, TMEM132B, PTPRS, YIF1B, TMEM136, SSTR3, TMPRSS11D, HSD11B1, MADCAM1, PMP22, DOC2B, FAM163A, GGCX, IL1R1, SCN1B, ACP2, BCL2L2, RIC3, KCNJ1, TMEM50B, HCRTR2, LOC647859, TMEM125, OR52N1, CDC42EP4, PTCRA, SPPL3, LAPTM4B, ATP11A, CD300C, DAGLB, KCNJ5, KIAA1409, GTSCR1, NLGN4Y, GOLGA7B, NLGN4X, RGS…	1170	6256	19235	1.0827	1	0.470938	32.0388
SP_PIR_KEYWORDS	transmembrane	331	27.6294	0.0301194	ADCY2, IL6ST, SYT8, RNF217, STOML3, KIAA0319L, ANKLE2, IGHM, SIDT2, MEGF10, TMEM151B, AQP3, SSR1, APP, FAM171B, GRIN2B, AQP11, FAP, CLEC4G, CREB3L2, C6ORF138, GXYLT1, CLEC4C, C12ORF69, TYRO3, LRRC3, DUOXA1, ABCB11, TMEM132B, CDHR3, TMEM200B, PTPRS, YIF1B, TMEM25, LHFPL3, CCR8, MGAT2, LHFPL2, MGAT3, TMEM136, SSTR3, TMPRSS11D, RHCE, HTR7, HSD11B1, TMEM170A, MADCAM1, VSIG4, PMP22, FAM163A, GGCX, LPP…	1170	4973	19235	1.09425	1	0.486372	36.409
UP_SEQ_FEATURE	transmembrane region	327	27.2955	0.0367625	ADCY2, IL6ST, SYT8, RNF217, STOML3, KIAA0319L, ANKLE2, SIDT2, MEGF10, TMEM151B, AQP3, SSR1, APP, FAM171B, GRIN2B, AQP11, FAP, CLEC4G, CREB3L2, C6ORF138, GXYLT1, CLEC4C, C12ORF69, TYRO3, LRRC3, DUOXA1, ABCB11, TMEM132B, CDHR3, TMEM200B, PTPRS, YIF1B, TMEM25, LHFPL3, CCR8, MGAT2, LHFPL2, MGAT3, TMEM136, SSTR3, TMPRSS11D, RHCE, HTR7, HSD11B1, TMEM170A, MADCAM1, VSIG4, PMP22, FAM163A, GGCX, LPPR5, IL…	1167	4911	19113	1.09053	1	0.984505	49.0612
GOTERM_MF_FAT	GO:0043167~ion binding	300	25.0417	0.0151475	ADCY2, DBF4B, MASP1, SNCA, NELL2, ZNF781, ZNF782, RNF217, PDLIM2, SSR1, APP, GRIN2B, ZNF394, COL10A1, ZNF43, POLL, CAPNS1, NUDT12, POLH, POLG, NUDT13, ACSM2A, F8, PIM1, CDHR3, PGM2, ADAMTS6, ACAP3, UBR7, F2, FDX1L, PIAS2, DOC2B, ADAMTS2, SCN1B, PPP2R3A, ENPP1, ENPP2, FDX1, ZNF510, AKAP13, PPAT, KCNJ1, TRIML1, MOCS1, KLF5, DNMT3A, TRPC6, UPB1, ZNF66, ASXL1, ATP11A, RNF207, ZNF221, ZSCAN2, DAGLB, K…	828	4241	12983	1.10917	1	0.702653	21.5066
SP_PIR_KEYWORDS	nucleus	289	24.1235	0.0257885	DBF4B, SNCA, SNIP1, DQX1, ZNF781, ZNF782, PDLIM2, HOXD13, TAF7L, BSX, MAMSTR, RBM8A, HIST1H2BJ, CREB3L2, LSM5, ZNF394, SAP30L, CCNA2, H1F0, ZNF43, POLL, POLH, PTBP1, PIM1, DEPDC1, PROX1, TOX2, CHRAC1, DCAF6, RFC4, NAV2, KRT14, FOXG1, SMARCAL1, NLE1, PIAS2, MYBBP1A, NFKBIB, ZNF510, DUSP10, AKAP13, DUXA, UHMK1, HOXA10, UBASH3A, TCF4, KLF5, NKRF, DNMT3A, RANBP17, MKI67, SMAD6, ZNF66, ASXL1, ZNF221, …	1170	4283	19235	1.10932	1	0.458264	32.0737
GOTERM_MF_FAT	GO:0043169~cation binding	289	24.1235	0.0514712	ADCY2, DBF4B, MASP1, SNCA, NELL2, ZNF781, ZNF782, RNF217, PDLIM2, SSR1, APP, GRIN2B, ZNF394, COL10A1, ZNF43, POLL, CAPNS1, NUDT12, POLH, POLG, NUDT13, ACSM2A, F8, PIM1, CDHR3, PGM2, ADAMTS6, ACAP3, UBR7, F2, FDX1L, PIAS2, DOC2B, ADAMTS2, SCN1B, PPP2R3A, ENPP1, ENPP2, FDX1, ZNF510, AKAP13, PPAT, KCNJ1, TRIML1, MOCS1, KLF5, DNMT3A, TRPC6, UPB1, ZNF66, ASXL1, ATP11A, RNF207, ZNF221, ZSCAN2, DAGLB, K…	828	4179	12983	1.08435	1	0.857659	56.7581
GOTERM_MF_FAT	GO:0046872~metal ion binding	287	23.9566	0.0462812	ADCY2, DBF4B, MASP1, SNCA, NELL2, ZNF781, ZNF782, RNF217, PDLIM2, SSR1, APP, GRIN2B, ZNF394, COL10A1, ZNF43, POLL, CAPNS1, NUDT12, POLH, POLG, NUDT13, ACSM2A, F8, PIM1, CDHR3, PGM2, ADAMTS6, ACAP3, UBR7, F2, FDX1L, PIAS2, DOC2B, ADAMTS2, SCN1B, PPP2R3A, ENPP1, ENPP2, FDX1, ZNF510, AKAP13, PPAT, KCNJ1, TRIML1, MOCS1, KLF5, DNMT3A, TRPC6, UPB1, ZNF66, ASXL1, ATP11A, RNF207, ZNF221, ZSCAN2, DAGLB, K…	828	4140	12983	1.08699	1	0.847821	52.8478
SP_PIR_KEYWORDS	glycoprotein	284	23.7062	0.0761626	NOG, ADCY2, MASP1, IL6ST, FAM20A, NELL2, IGHM, SIDT2, KIAA0319L, C1QC, MEGF10, AQP3, SSR1, APP, FAM171B, TRAK2, GRIN2B, AQP11, IFNE, FAP, CLEC4G, CREB3L2, C6ORF138, PLA1A, GXYLT1, CLEC4C, COL10A1, TYRO3, DUOXA1, ABCB11, TMEM132B, F8, CDHR3, TMEM200B, PTPRS, TMEM25, ADAMTS6, MGAT2, VEGFC, MGAT3, SSTR3, TMPRSS11D, HTR7, F2, HSD11B1, TMEM170A, MADCAM1, PMP22, ADAMTS2, GGCX, IL1R1, SCN1B, CALY, ENPP1…	1170	4318	19235	1.08129	1	0.627008	69.0456
GOTERM_CC_FAT	GO:0005886~plasma membrane	275	22.9549	0.00354527	SEC31B, ADCY2, IL6ST, SNCA, SYT8, STOML3, IGHM, MEGF10, AQP3, APP, DIRAS1, TRAK2, GRIN2B, RAB28, AQP11, FAP, TYRO3, CAPNS1, MPDZ, ABCB11, F8, PIM1, CDHR3, PTPRS, TMEM25, CCR8, KRT19, SSTR3, TMPRSS11D, CGN, RHCE, HTR7, F2, MADCAM1, VSIG4, PMP22, IL1R1, CALY, ENPP1, ENPP2, CRIPT, CD70, RIMS4, KCNJ1, HCRTR2, TMEM50B, LOC647859, OR52N1, FCER1G, TECTA, TRPC6, ARFIP2, PPFIBP1, CD300C, HOMER1, DAGLB, KC…	810	3777	12782	1.14895	0.807552	0.561311	4.93474
UP_SEQ_FEATURE	topological domain:Cytoplasmic	232	19.3656	0.027009	ADCY2, IL6ST, SYT8, STOML3, SIDT2, KIAA0319L, MEGF10, AQP3, SSR1, APP, FAM171B, GRIN2B, CLEC4G, FAP, CREB3L2, GXYLT1, CLEC4C, TYRO3, DUOXA1, ABCB11, CDHR3, TMEM132B, PTPRS, YIF1B, TMEM25, CCR8, MGAT2, MGAT3, SSTR3, TMPRSS11D, HTR7, HSD11B1, TMEM170A, MADCAM1, VSIG4, GGCX, IL1R1, SCN1B, CALY, ENPP1, CD70, ACP2, RIC3, KCNJ1, HCRTR2, SEMA5B, XG, LOC647859, OR52N1, FCER1G, PTCRA, SPPL3, TRPC6, ATP11A…	1167	3374	19113	1.12616	1	0.96752	38.9274
SP_PIR_KEYWORDS	metal-binding	198	16.5275	0.0933684	DBF4B, ADCY2, MASP1, ZNF781, PDLIM2, RNF217, ZNF782, APP, SAP30L, ZNF394, COL10A1, POLL, ZNF43, POLH, NUDT12, ACSM2A, PIM1, F8, PGM2, ADAMTS6, UBR7, ACAP3, FDX1L, PIAS2, ADAMTS2, ENPP1, ENPP2, FDX1, ZNF510, AKAP13, PPAT, TRIML1, MOCS1, KLF5, DNMT3A, UPB1, ASXL1, ZNF66, ATP11A, RNF207, ZNF221, ZSCAN2, DAGLB, RNF8, NR1I3, BCO2, STEAP3, ZNF536, ZNF518B, ATP10B, GLI2, USP19, CYP39A1, ELOF1, NSMCE2, Z…	1170	2972	19235	1.09527	1	0.676367	76.565
UP_SEQ_FEATURE	topological domain:Extracellular	190	15.8598	0.0268173	IL6ST, SYT8, KIAA0319L, SIDT2, MEGF10, AQP3, APP, FAM171B, GRIN2B, FAP, CLEC4G, CLEC4C, TYRO3, ABCB11, DUOXA1, CDHR3, TMEM132B, PTPRS, YIF1B, TMEM25, CCR8, SSTR3, TMPRSS11D, HTR7, TMEM170A, MADCAM1, VSIG4, IL1R1, SCN1B, CALY, ENPP1, CD70, KCNJ1, HCRTR2, SEMA5B, LOC647859, XG, OR52N1, FCER1G, PTCRA, TRPC6, ATP11A, CD300C, DAGLB, BTLA, KCNJ5, NLGN4Y, NTRK1, NLGN4X, NOTCH4, IL5RA, SLC9A1, NRP2, GPR8…	1167	2719	19113	1.14446	1	0.971287	38.7103
GOTERM_CC_FAT	GO:0044459~plasma membrane part	164	13.6895	0.0146829	SEC31B, MICA, SLC6A10P, OCLN, GABRB3, IL6ST, AP1G1, SLC22A14, CASK, TLR6, AQP3, APP, DIRAS1, GRIN2B, RAB28, TYRO3, TMEM204, ABCB11, MPDZ, PSD3, PTPRS, HLA-C, CNGA1, NCAM1, CCR8, CBLN1, SSTR3, CGN, TMPRSS11D, RHCE, HTR7, OPHN1, VAMP1, PMP22, NEU3, SPTB, FGFR4, IL1R1, FGFR3, CALY, PANX1, ENPP1, CRIPT, ENPP2, PANX2, PKHD1, ITGB4, CD70, TTC8, ABCA4, RIMS4, KCNJ1, HCRTR2, FGG, GPR22, LOC647859, NUMB, …	810	2203	12782	1.17474	0.998955	0.464173	19.0039
GOTERM_MF_FAT	GO:0000166~nucleotide binding	163	13.606	0.0419472	ADCY2, MYH15, ZAK, HMGCR, STK35, DQX1, CASK, RBM6, HSP90AA6P, PRKG2, PRKG1, CNOT4, DIRAS1, AGPS, DHX37, RBM8A, RAB28, RBMS2, RAPGEF3, HFM1, TYRO3, ABCB11, MYO3B, ACSM2A, PTBP1, PIM1, TBRG4, OLA1, CNGA3, STK4, CDKL5, CNGA1, GLUL, RFC4, NAV2, SMARCAL1, BMP2K, CELF2, LRRK1, SEPT9, FGFR2, FGFR4, FGFR3, ENPP1, DNAH14, GLUD1, PFKFB2, WARS2, ABCA2, CTPS2, ABCA4, ABCA6, UHMK1, CMPK1, ACSBG1, KCNJ1, C1ORF…	828	2245	12983	1.13846	1	0.829779	49.331
GOTERM_MF_FAT	GO:0017076~purine nucleotide binding	149	12.4374	0.00596312	ADCY2, MYH15, ZAK, STK35, DQX1, CASK, HSP90AA6P, PRKG2, PRKG1, DIRAS1, AGPS, DHX37, RAB28, RAPGEF3, HFM1, TYRO3, ABCB11, ACSM2A, MYO3B, PIM1, TBRG4, OLA1, CNGA3, STK4, CDKL5, CNGA1, GLUL, RFC4, NAV2, SMARCAL1, BMP2K, LRRK1, SEPT9, FGFR2, FGFR4, FGFR3, ENPP1, DNAH14, GLUD1, PFKFB2, WARS2, ABCA2, CTPS2, ABCA4, ABCA6, CMPK1, UHMK1, ACSBG1, KCNJ1, C1ORF57, PTK6, HCN4, RUNX1, MOCS1, DCAKD, TEC, RANBP1…	828	1918	12983	1.2181	0.997926	0.7866	9.05258
UP_SEQ_FEATURE	mutagenesis site	147	12.2705	0.0236708	MASP1, ZAK, IL6ST, STK35, SNIP1, SNCA, PDLIM2, VTN, PRKG1, MEGF10, CNOT4, IL31RA, APP, MLL5, ASPA, RBM8A, SMOX, RAPGEF3, SAP30L, DISC1, POLL, TYRO3, FECH, NUDT12, POLH, RELA, BAIAP2, CST3, STIM2, OLA1, STK4, VEGFC, RALGAPA1, KRT19, KDM2A, FOXG1, HSD11B1, PIAS2, TFAP2C, LRRK1, MAVS, IL22RA1, PKHD1, GLUD1, NFKBIB, AKAP13, ABCA4, UHMK1, C1ORF57, PTK6, UBASH3A, RAP1GAP2, RUNX1, MOCS1, FN1, ZNF423, MU…	1167	2045	19113	1.17729	1	0.972625	35.0416
SP_PIR_KEYWORDS	coiled coil	146	12.187	0.0171253	OCLN, MYH15, CHMP4C, CROCC, TUFT1, SNIP1, NUP62CL, CCDC148, PRKG1, KANK1, CNOT4, TAF7L, EBNA1BP2, KRT82, OLFML3, MLL5, WDR78, TRAK2, CLEC4G, C1ORF106, NALCN, C12ORF69, DISC1, COL10A1, MLL2, RRP7B, RRP7A, BAIAP2, LRRC1, PSD3, STIM2, SPIRE1, OPTN, STK4, CCDC134, CHRAC1, CCDC6, RALGAPA1, KRT19, LCA5, CGN, NAV2, SMARCAL1, KRT14, KIAA1715, COL1A2, VAMP1, FILIP1L, RNF20, CCDC7, CCDC97, MIPOL1, DNAH14, …	1170	2019	19235	1.18884	0.999973	0.425684	22.5623
GOTERM_MF_FAT	GO:0032555~purine ribonucleotide binding	143	11.9366	0.0066345	ADCY2, MYH15, ZAK, STK35, DQX1, CASK, HSP90AA6P, PRKG2, PRKG1, DIRAS1, DHX37, RAB28, RAPGEF3, HFM1, TYRO3, ABCB11, ACSM2A, MYO3B, PIM1, TBRG4, OLA1, CNGA3, STK4, CDKL5, CNGA1, GLUL, RFC4, NAV2, SMARCAL1, BMP2K, LRRK1, SEPT9, FGFR2, FGFR4, FGFR3, ENPP1, DNAH14, GLUD1, PFKFB2, WARS2, CTPS2, ABCA2, ABCA4, ABCA6, CMPK1, UHMK1, ACSBG1, KCNJ1, C1ORF57, PTK6, HCN4, RUNX1, MOCS1, DCAKD, TEC, RANBP17, MKI…	828	1836	12983	1.22126	0.998968	0.682109	10.0222
GOTERM_MF_FAT	GO:0032553~ribonucleotide binding	143	11.9366	0.0066345	ADCY2, MYH15, ZAK, STK35, DQX1, CASK, HSP90AA6P, PRKG2, PRKG1, DIRAS1, DHX37, RAB28, RAPGEF3, HFM1, TYRO3, ABCB11, ACSM2A, MYO3B, PIM1, TBRG4, OLA1, CNGA3, STK4, CDKL5, CNGA1, GLUL, RFC4, NAV2, SMARCAL1, BMP2K, LRRK1, SEPT9, FGFR2, FGFR4, FGFR3, ENPP1, DNAH14, GLUD1, PFKFB2, WARS2, CTPS2, ABCA2, ABCA4, ABCA6, CMPK1, UHMK1, ACSBG1, KCNJ1, C1ORF57, PTK6, HCN4, RUNX1, MOCS1, DCAKD, TEC, RANBP17, MKI…	828	1836	12983	1.22126	0.998968	0.682109	10.0222
SP_PIR_KEYWORDS	Transcription	141	11.7696	0.0946921	LMO4, ZNF781, HOXD13, ZNF782, CNOT4, TAF7L, BSX, MAMSTR, MLL5, ZNF182, CREB3L2, ZNF578, ZNF394, SAP30L, MLL4, MLL2, ZNF43, ZNF592, RELA, GRHL3, NR0B2, PROX1, TOX2, ELL2, KDM2A, FOXG1, ZNF431, PIAS2, TFAP2C, MYBBP1A, ZNF845, CAMTA1, EFCAB6, SOX1, TFE3, ZNF510, DUXA, SOX9, MED12L, ZNF697, HOXA10, TCF4, RUNX1, ZNF423, KLF5, NKRF, TAF6, BHLHE22, SMAD6, ZNF66, ASXL1, ZNF221, NR4A3, ZNF320, FOXP3, ZSCA…	1170	2071	19235	1.1193	1	0.668234	77.0665
SP_PIR_KEYWORDS	transcription regulation	138	11.5192	0.0981507	LMO4, ZNF781, HOXD13, ZNF782, TAF7L, CNOT4, BSX, MAMSTR, MLL5, ZNF182, CREB3L2, ZNF578, ZNF394, SAP30L, MLL4, MLL2, ZNF43, ZNF592, RELA, GRHL3, NR0B2, PROX1, TOX2, ELL2, KDM2A, FOXG1, ZNF431, PIAS2, TFAP2C, MYBBP1A, ZNF845, CAMTA1, EFCAB6, SOX1, TFE3, ZNF510, DUXA, SOX9, MED12L, ZNF697, HOXA10, TCF4, RUNX1, ZNF423, KLF5, NKRF, TAF6, BHLHE22, SMAD6, ZNF66, ASXL1, ZNF221, NR4A3, ZNF320, FOXP3, ZSCA…	1170	2026	19235	1.11981	1	0.662609	78.3298
SP_PIR_KEYWORDS	disease mutation	136	11.3523	3.65633e-05	EDN3, NOG, GABRB3, SNCA, CASK, RBM6, HOXD13, C1QC, APP, ASPA, APOA1, AGPS, IDS, COL10A1, SPTLC1, FECH, POLH, POLG, ABCB11, UBIAD1, CST3, F8, PROKR2, OPTN, NR0B2, CNGA3, CDKL5, CNGA1, RSPH9, MGAT2, GLUL, SMARCAL1, KRT14, F2, COL1A2, PMP22, SPTB, SEPT9, GGCX, FGFR2, SCN1B, FGFR3, ENPP1, PKHD1, GLUD1, ALDOB, ITGB4, TTC8, ABCA4, SOX9, KCNJ1, FGG, AGGF1, TCF4, HCN4, RUNX1, MOCS1, FN1, CYP19A1, CCM2, A…	1170	1591	19235	1.40532	0.0220571	0.0074071	0.0541097
SP_PIR_KEYWORDS	dna-binding	133	11.1018	0.0347706	ZNF781, HOXD13, ZNF782, BSX, ZNF182, HIST1H2BJ, CREB3L2, ZNF578, ZNF394, SAP30L, MLL4, ZNF43, POLL, H1F0, ZNF592, POLH, POLG, RELA, GRHL3, PROX1, TOX2, CHRAC1, KDM2A, FOXG1, RAD18, ZNF431, PIAS2, TFAP2C, ZNF845, SOX1, TFE3, ZNF510, DUXA, SOX9, ZNF697, HOXA10, NKX3-2, TCF4, RUNX1, ZNF423, KLF5, NKRF, DNMT3A, ZNF66, ZNF221, NR4A3, ZNF320, FOXP3, ZSCAN2, FOXP1, GCFC1, DNA2, NR1I3, EBF3, ZNF415, HIVE…	1170	1868	19235	1.17053	1	0.501611	40.7769
GOTERM_MF_FAT	GO:0001883~purine nucleoside binding	131	10.9349	0.00176905	ADCY2, MYH15, ZAK, STK35, DQX1, CASK, HSP90AA6P, PRKG2, PRKG1, AGPS, DHX37, RAPGEF3, HFM1, TYRO3, ABCB11, ACSM2A, MYO3B, PIM1, OLA1, TBRG4, CNGA3, STK4, CDKL5, CNGA1, GLUL, RFC4, NAV2, SMARCAL1, BMP2K, LRRK1, FGFR2, FGFR4, FGFR3, ENPP1, DNAH14, GLUD1, PFKFB2, WARS2, CTPS2, ABCA2, ABCA4, ABCA6, CMPK1, UHMK1, ACSBG1, KCNJ1, C1ORF57, PTK6, HCN4, RUNX1, DCAKD, TEC, MKI67, EPB42, ATP11A, AARSD1, ABCB5…	828	1601	12983	1.28299	0.839434	0.839434	2.77002
GOTERM_MF_FAT	GO:0001882~nucleoside binding	131	10.9349	0.00226875	ADCY2, MYH15, ZAK, STK35, DQX1, CASK, HSP90AA6P, PRKG2, PRKG1, AGPS, DHX37, RAPGEF3, HFM1, TYRO3, ABCB11, ACSM2A, MYO3B, PIM1, OLA1, TBRG4, CNGA3, STK4, CDKL5, CNGA1, GLUL, RFC4, NAV2, SMARCAL1, BMP2K, LRRK1, FGFR2, FGFR4, FGFR3, ENPP1, DNAH14, GLUD1, PFKFB2, WARS2, CTPS2, ABCA2, ABCA4, ABCA6, CMPK1, UHMK1, ACSBG1, KCNJ1, C1ORF57, PTK6, HCN4, RUNX1, DCAKD, TEC, MKI67, EPB42, ATP11A, AARSD1, ABCB5…	828	1612	12983	1.27424	0.904275	0.690606	3.53932
GOTERM_MF_FAT	GO:0030554~adenyl nucleotide binding	125	10.4341	0.00648804	ADCY2, MYH15, ZAK, STK35, DQX1, CASK, HSP90AA6P, PRKG2, PRKG1, AGPS, DHX37, RAPGEF3, HFM1, TYRO3, ABCB11, ACSM2A, MYO3B, PIM1, OLA1, TBRG4, STK4, CDKL5, GLUL, RFC4, NAV2, SMARCAL1, BMP2K, LRRK1, FGFR2, FGFR4, FGFR3, ENPP1, DNAH14, GLUD1, PFKFB2, WARS2, CTPS2, ABCA2, ABCA4, ABCA6, CMPK1, UHMK1, ACSBG1, KCNJ1, C1ORF57, PTK6, HCN4, RUNX1, TEC, DCAKD, MKI67, EPB42, ATP11A, AARSD1, ABCB5, NUBPL, DNA2,…	828	1577	12983	1.24286	0.998798	0.739407	9.81154
SP_PIR_KEYWORDS	nucleotide-binding	124	10.3506	0.018383	ADCY2, MYH15, ZAK, STK35, DQX1, CASK, PRKG2, PRKG1, DIRAS1, DHX37, RAB28, RAPGEF3, HFM1, TYRO3, ABCB11, ACSM2A, MYO3B, PIM1, OLA1, CNGA3, STK4, CDKL5, CNGA1, GLUL, RFC4, NAV2, SMARCAL1, BMP2K, LRRK1, SEPT9, FGFR2, FGFR4, FGFR3, DNAH14, GLUD1, PFKFB2, WARS2, CTPS2, ABCA2, ABCA4, ABCA6, CMPK1, UHMK1, ACSBG1, KCNJ1, C1ORF57, PTK6, HCN4, MOCS1, TEC, DCAKD, MKI67, ATP11A, ABCB5, RERG, NUBPL, DNA2, MYO…	1170	1686	19235	1.20912	0.999988	0.43215	24.0161
SP_PIR_KEYWORDS	zinc-finger	121	10.1002	0.0559207	DBF4B, ZNF781, RNF217, ZNF782, CNOT4, MLL5, ZNF182, ZNF578, ZNF394, SAP30L, MLL4, MLL2, RNF145, ZNF43, ZNF592, KDM2A, UBR7, ACAP3, RAD18, ZNF431, PIAS2, RNF20, FBXO11, ZNF845, FGD2, ZNF510, AKAP13, TRIML1, GMIP, RNF165, ZNF697, ZNF423, TEC, KLF5, DNMT3A, VAV3, ZNF66, ZMYM5, ASXL1, RNF207, ZNF221, NR4A3, FOXP3, ZNF320, ZSCAN2, FOXP1, TRIM60, RNF8, NR1I3, TRIM59, EBF3, TRIM58, ZNF415, HIVEP1, ZNF31…	1170	1718	19235	1.15789	1	0.566461	57.3363
GOTERM_MF_FAT	GO:0032559~adenyl ribonucleotide binding	119	9.93322	0.00747697	ADCY2, MYH15, ZAK, STK35, DQX1, CASK, HSP90AA6P, PRKG2, PRKG1, DHX37, RAPGEF3, HFM1, TYRO3, ABCB11, ACSM2A, MYO3B, PIM1, OLA1, TBRG4, STK4, CDKL5, GLUL, RFC4, NAV2, SMARCAL1, BMP2K, LRRK1, FGFR2, FGFR4, FGFR3, ENPP1, DNAH14, GLUD1, PFKFB2, WARS2, CTPS2, ABCA2, ABCA4, ABCA6, CMPK1, UHMK1, ACSBG1, KCNJ1, C1ORF57, PTK6, HCN4, RUNX1, TEC, DCAKD, MKI67, EPB42, ATP11A, AARSD1, ABCB5, NUBPL, DNA2, MYO10…	828	1497	12983	1.24644	0.99957	0.669627	11.2253
GOTERM_MF_FAT	GO:0005524~ATP binding	117	9.76628	0.00904823	ADCY2, MYH15, ZAK, STK35, DQX1, CASK, HSP90AA6P, PRKG2, PRKG1, DHX37, HFM1, TYRO3, ABCB11, ACSM2A, MYO3B, PIM1, OLA1, TBRG4, STK4, CDKL5, GLUL, RFC4, NAV2, SMARCAL1, BMP2K, LRRK1, FGFR2, FGFR4, FGFR3, ENPP1, DNAH14, GLUD1, PFKFB2, WARS2, CTPS2, ABCA2, ABCA4, ABCA6, CMPK1, UHMK1, ACSBG1, KCNJ1, C1ORF57, PTK6, RUNX1, TEC, DCAKD, MKI67, EPB42, ATP11A, AARSD1, ABCB5, NUBPL, DNA2, MYO10, PLK4, P2RX7, …	828	1477	12983	1.24208	0.999916	0.69077	13.4289
GOTERM_CC_FAT	GO:0005856~cytoskeleton	102	8.51419	0.0651326	MYH15, CROCC, SNCA, PDLIM2, CASK, PTPN21, KRT82, KRTAP6-2, APP, GRIN2B, DISC1, H1F0, MPDZ, MYO3B, PSD3, SPIRE1, TNKS2, CCDC6, KRT19, CGN, LCA5, KRT14, OPHN1, FILIP1L, SPTB, AKAP4, SEPT9, FGD2, MYL7, MYL4, DNAH14, PKHD1, ALDOB, ABCA2, TTC8, CDC42EP4, UBXN11, PTPN3, EPB41, EPB42, PCNT, PTPN13, TNNI3, HOMER1, EPB49, TNNI1, MPRIP, DNMBP, KRT38, MYO10, PLK4, FLG, MAP2, SPTBN1, KRTAP19-6, ABL2, RANBP10…	810	1381	12782	1.16552	1	0.590524	61.6985
SP_PIR_KEYWORDS	atp-binding	101	8.43072	0.0136403	MYH15, ADCY2, ZAK, STK35, DQX1, CASK, PRKG2, PRKG1, DHX37, HFM1, TYRO3, ABCB11, ACSM2A, MYO3B, PIM1, OLA1, STK4, CDKL5, GLUL, RFC4, NAV2, SMARCAL1, BMP2K, LRRK1, FGFR2, FGFR4, FGFR3, DNAH14, PFKFB2, GLUD1, CTPS2, ABCA2, WARS2, ABCA4, CMPK1, UHMK1, ABCA6, KCNJ1, ACSBG1, C1ORF57, PTK6, TEC, DCAKD, MKI67, ATP11A, ABCB5, NUBPL, DNA2, MYO10, PLK4, PLK3, NTRK1, ULK3, ABCC6P2, HSPD1, MTOR, PIP4K2A, ABL2…	1170	1326	19235	1.25223	0.99977	0.427947	18.3969
GOTERM_BP_FAT	GO:0007242~intracellular signaling cascade	94	7.84641	0.0622467	EDN3, NRG3, ADCY2, ZAK, IL6ST, SNIP1, PRKAG2, FGF13, TLR6, RGL1, IL31RA, CAMKK2, DIRAS1, MLL5, APOA1, PLCB4, RAB28, RHOB, RAPGEF3, SPRED1, RAB6A, AGAP1, RAPGEF1, TOP2A, CCNA2, SHC4, DEPDC6, TP53, PI4KA, DEPDC1, RASL12, STK4, DEPDC4, IFNAR1, ARL3, ARHGAP31, SSTR3, DOK3, RFC4, KRIT1, HTR7, F2, COL1A2, RBM38, PIAS2, MAP3K13, LRRK1, STYXL1, FGFR3, NFKBIB, DUSP10, PI4KAP2, AKAP13, CALCOCO1, HCRTR2, IG…	860	1256	13528	1.17726	1	0.89877	68.8794
GOTERM_CC_FAT	GO:0000267~cell fraction	84	7.01169	0.0364492	NRP2, IGHG1, EDN3, IGHG3, HMGCR, SNCA, GYPA, MAN1B1, PDE3B, CASK, CNP, GLI2, IGHM, PCDHGA2, FLT3LG, GSR, EBNA1BP2, APP, POMGNT1, CYP39A1, ART5, GRIN2B, SNPH, KLK12, RHOB, CTDSP2, RAPGEF3, AKT2, PCDHGA12, STX1A, AVP, CCDC88C, ABCB11, MPDZ, PKIG, TP53, PSD3, HLA-C, PFKM, CNGA1, TNKS2, MGAT2, SLC26A6, F2, GRIP2, MDM2, MADCAM1, VAMP1, MAP3K13, GGCX, CYP2U1, PPM1A, PCDHGC5, AKAP13, EEA1, ACP2, PCDHGC4…	810	1083	12782	1.22395	1	0.49799	41.0847
GOTERM_BP_FAT	GO:0006796~phosphate metabolic process	77	6.42738	0.0339357	ZAK, CDC14B, COX10, STK35, SNCA, CASK, PTPN21, PRKG2, PRKG1, CAMKK2, PAK7, APP, SLK, BRD4, TIE1, NDUFS2, AKT2, CDC7, TYRO3, SGK3, MYO3B, PIM1, PI4KA, PTPRS, STK4, CDKL5, MTMR12, PPM1F, EYA2, F2, BMP2K, MAP3K13, LRRK1, UQCRB, FGFR2, STYXL1, FGFR4, PPP2R3A, FGFR3, ENPP1, ENPP2, PPM1A, DUSP10, PI4KAP2, ABI2, UHMK1, MTMR3, IGF1R, PTK6, CAMK2B, MTMR9, ERCC3, THBS1, TEC, ERG, NCEH1, PTPN3, CREB1, PTPN5…	860	973	13528	1.24484	1	0.888683	46.5846
GOTERM_BP_FAT	GO:0006793~phosphorus metabolic process	77	6.42738	0.0339357	ZAK, CDC14B, COX10, STK35, SNCA, CASK, PTPN21, PRKG2, PRKG1, CAMKK2, PAK7, APP, SLK, BRD4, TIE1, NDUFS2, AKT2, CDC7, TYRO3, SGK3, MYO3B, PIM1, PI4KA, PTPRS, STK4, CDKL5, MTMR12, PPM1F, EYA2, F2, BMP2K, MAP3K13, LRRK1, UQCRB, FGFR2, STYXL1, FGFR4, PPP2R3A, FGFR3, ENPP1, ENPP2, PPM1A, DUSP10, PI4KAP2, ABI2, UHMK1, MTMR3, IGF1R, PTK6, CAMK2B, MTMR9, ERCC3, THBS1, TEC, ERG, NCEH1, PTPN3, CREB1, PTPN5…	860	973	13528	1.24484	1	0.888683	46.5846
GOTERM_MF_FAT	GO:0005509~calcium ion binding	76	6.34391	0.0147656	MASP1, CLSTN3, SNCA, NELL2, PCDHGA9, PCDHGA8, MMP7, MAN1B1, PCDHGA7, PCDHGA6, MYL10, PCDHGA5, PCDHGA4, KCNIP2, PCDHGA3, PCDHGA2, PCDHGA1, SSR1, CAMKK2, PCDHGB1, PLCB4, IDS, GRIN2B, SLC25A24, COL10A1, PCDHGA12, TRPM4, PCDHGA10, PCDHGA11, CAPNS1, PCDHGB7, F8, STIM2, CDHR3, PADI2, PCDHGB6, PCDHGB3, PCDHGB2, PCDHGB5, PCDHGB4, SLC26A6, EFHC1, RAB11FIP3, F2, DOC2B, CASQ1, MYL7, MYL4, PPP2R3A, SPOCK3, E…	828	919	12983	1.29671	1	0.722116	21.0223
UP_SEQ_FEATURE	nucleotide phosphate-binding region:ATP	73	6.09349	0.0414372	MYH15, ZAK, STK35, DQX1, CASK, PRKG2, PRKG1, CAMKK2, PAK7, MCM7, PEX1, SLK, DHX37, TIE1, TOP2A, KIF2A, AKT2, HFM1, CDC7, TYRO3, SGK3, ACSM2A, MYO3B, PIM1, OLA1, PFKM, MCM2, STK4, CDKL5, KIF1A, RFC4, NAV2, SMARCAL1, BMP2K, DMC1, MAP3K13, LRRK1, FGFR2, FGFR4, FGFR3, DNAH14, PFKFB2, NLRX1, CMPK1, UHMK1, ACSBG1, KCNJ1, IGF1R, C1ORF57, PTK6, CAMK2B, ERCC3, DCAKD, TEC, C9ORF102, MKI67, MAT2A, MAPK11, S…	1167	962	19113	1.24281	1	0.98933	53.3343
GOTERM_BP_FAT	GO:0007155~cell adhesion	70	5.84307	0.000155957	NRP2, NRP1, CLSTN3, NELL2, PCDHGA9, PCDHGA8, CASK, PCDHGA7, VTN, PCDHGA6, PCDHGA5, PCDHGA4, PCDHGA3, MEGF10, PCDHGA2, PCDHGA1, PCDHGB1, APP, RHOB, RS1, DLG1, PCDHGA12, TYRO3, PCDHGA10, PCDHGA11, COL22A1, PCDHGB7, F8, CDHR3, PTPRS, LEF1, PCDHGB6, PCDHGB3, PCDHGB2, PCDHGB5, PCDHGB4, NCAM1, CD84, CCR8, AMIGO2, SLC26A6, CNTN2, MADCAM1, PARD3, PKHD1, PPFIA1, ITGB4, PCDHGC5, PCDHGC4, PCDHGC3, NEO1, SOX…	860	700	13528	1.57302	0.396981	0.223457	0.282884
GOTERM_BP_FAT	GO:0022610~biological adhesion	70	5.84307	0.000168152	NRP2, NRP1, CLSTN3, NELL2, PCDHGA9, PCDHGA8, CASK, PCDHGA7, VTN, PCDHGA6, PCDHGA5, PCDHGA4, PCDHGA3, MEGF10, PCDHGA2, PCDHGA1, PCDHGB1, APP, RHOB, RS1, DLG1, PCDHGA12, TYRO3, PCDHGA10, PCDHGA11, COL22A1, PCDHGB7, F8, CDHR3, PTPRS, LEF1, PCDHGB6, PCDHGB3, PCDHGB2, PCDHGB5, PCDHGB4, NCAM1, CD84, CCR8, AMIGO2, SLC26A6, CNTN2, MADCAM1, PARD3, PKHD1, PPFIA1, ITGB4, PCDHGC5, PCDHGC4, PCDHGC3, NEO1, SOX…	860	701	13528	1.57078	0.420369	0.166222	0.304973
GOTERM_BP_FAT	GO:0010604~positive regulation of macromolecule metabolic process	69	5.7596	0.0328679	IL6ST, PRKAG2, SNCA, HOXD13, CASK, GLI2, TLR6, IL11, IL31RA, CAMKK2, BSX, WNT1, MLL5, APOA2, APP, SOX15, PSMD5, MKL2, CCNA2, MLL4, AKT2, ANAPC2, EGR2, BRF1, RELA, TP53, LEF1, GRHL3, PROX1, TNKS2, VEGFC, F2, MDM2, ZFPM2, PIAS2, RNF20, CSF1, TFE3, PPM1A, NFYB, SOX9, CALCOCO1, IGF1R, BCL11B, CD4, ERCC3, RUNX1, TCF4, THBS1, ZNF423, APC, CD28, KLF5, TBX3, CREB1, NR4A3, FOXP3, RNF8, DNA2, P2RX7, EBF3, …	860	857	13528	1.26649	1	0.885552	45.5021
GOTERM_CC_FAT	GO:0005626~insoluble fraction	68	5.67613	0.028096	NRP2, IGHG1, IGHG3, HMGCR, SNCA, GYPA, MAN1B1, PDE3B, CASK, CNP, GLI2, IGHM, PCDHGA2, EBNA1BP2, APP, POMGNT1, CYP39A1, ART5, GRIN2B, SNPH, RHOB, RAPGEF3, AKT2, PCDHGA12, STX1A, CCDC88C, MPDZ, ABCB11, TP53, PSD3, HLA-C, CNGA1, TNKS2, MGAT2, SLC26A6, GRIP2, MDM2, MADCAM1, VAMP1, MAP3K13, GGCX, CYP2U1, PPM1A, PCDHGC5, AKAP13, EEA1, ACP2, PCDHGC4, CD70, PCDHGC3, ABCA4, ACSBG1, MTMR3, IGF1R, SYNPR, SN…	810	839	12782	1.27897	0.999998	0.501403	33.3738
GOTERM_CC_FAT	GO:0005624~membrane fraction	65	5.42571	0.0364563	NRP2, IGHG1, IGHG3, HMGCR, SNCA, GYPA, MAN1B1, PDE3B, CASK, CNP, GLI2, IGHM, PCDHGA2, EBNA1BP2, APP, POMGNT1, CYP39A1, ART5, GRIN2B, SNPH, RHOB, RAPGEF3, AKT2, PCDHGA12, STX1A, MPDZ, ABCB11, PSD3, HLA-C, CNGA1, TNKS2, MGAT2, SLC26A6, GRIP2, MADCAM1, VAMP1, MAP3K13, GGCX, CYP2U1, PPM1A, PCDHGC5, AKAP13, EEA1, ACP2, PCDHGC4, CD70, PCDHGC3, ABCA4, ACSBG1, MTMR3, IGF1R, SYNPR, SNAP25, CYP19A1, DTNA, …	810	809	12782	1.26788	1	0.484574	41.0909
GOTERM_CC_FAT	GO:0042995~cell projection	63	5.25876	0.00387587	NRP2, NRP1, ADCY2, GABRB3, CROCC, SNCA, GLI2, TTLL11, APP, GRIN2B, AQP11, FAP, AKT2, AVP, SH3PXD2A, MPDZ, BAIAP2, OTX2, CNGA3, RSPH9, CNGA1, NCAM1, ARHGAP31, GRM3, EFHC1, SSTR3, CHRM3, LCA5, CNTN2, GRIP2, OPHN1, FBXO10, AKAP4, DCC, FGD2, MYL7, PARD3, PANX1, PKHD1, DNAH14, CRIPT, PPM1A, ABI2, TTC8, VCAM1, IGF1R, PCSK1, PEX19, ODF2, HCN4, SNAP25, APC, NF2, MAP1B, ARFIP2, CAPRIN1, P2RX7, PLK3, RAB35…	810	697	12782	1.42634	0.835014	0.451535	5.38316
SP_PIR_KEYWORDS	calcium	63	5.25876	0.0313347	MASP1, CLSTN3, PCDHGA9, MAN1B1, PCDHGA8, MMP7, PCDHGA7, PCDHGA6, MYL10, PCDHGA5, PCDHGA4, KCNIP2, PCDHGA3, PCDHGA2, SSR1, PCDHGA1, PCDHGB1, PLCB4, IDS, GRIN2B, SLC25A24, COL10A1, PCDHGA12, TRPM4, PCDHGA10, PCDHGA11, CAPNS1, PCDHGB7, F8, STIM2, CDHR3, PADI2, PCDHGB6, PCDHGB3, PCDHGB2, PCDHGB5, PCDHGB4, SLC26A6, RAB11FIP3, F2, DOC2B, CASQ1, MYL7, PPP2R3A, SPOCK3, EFCAB6, PCDHGC5, PCDHGC4, PCDHGC3, …	1170	803	19235	1.28983	1	0.488116	37.5785
GOTERM_BP_FAT	GO:0042127~regulation of cell proliferation	61	5.09182	0.0762731	DLEC1, FGF18, EDN3, NOG, NRP1, IL6ST, MMP7, HOXD13, GLI2, IL11, FLT3LG, IL31RA, SSR1, IL13RA1, CCNA2, FANCA, CDC7, AVP, CAPNS1, RELA, TP53, TBRG4, PROX1, MYCN, VEGFC, SSTR3, FOXG1, MDM2, VSIG4, PMP22, FGFR2, FGFR4, FGFR3, CSF1, ZBTB16, SOX9, VCAM1, IGF1R, AGGF1, BCL11B, THBS1, CD28, APC, KLF5, PDS5B, TBX3, NF2, TAF6, TNFRSF13B, FOXP3, FOXP1, RERG, BTLA, NOTCH4, ADRA1A, FABP1, JAK2, MTOR, NFIB, IL…	860	787	13528	1.21924	1	0.891181	76.3315
GOTERM_BP_FAT	GO:0006811~ion transport	60	5.00835	0.0706324	STEAP3, GABRB3, GLRA3, GLRA2, SLC22A14, KCNIP2, GRIN2B, AQP11, SLCO1C1, NALCN, TRPM4, GABRG2, TRPM5, TRPM8, TMEM38A, STIM2, KCTD20, TCN2, CNGA3, CNGA1, SLC26A4, SLC26A6, SLC26A5, SLC26A7, F2, KCNH5, SLC38A4, SCN1B, SLC38A2, PANX1, ENPP1, SLC39A10, FKBP4, CLCNKA, ATP6V1G2, ATP6V1G1, FXYD6, KCNJ1, BEST3, TTYH1, KCNE1, SLC39A8, SLC30A4, CAMK2B, HCN4, CNNM3, TRPC6, GABRA4, SLC10A7, CACNA1S, KCNJ5, SL…	860	768	13528	1.22892	1	0.893655	73.5642
GOTERM_BP_FAT	GO:0009891~positive regulation of biosynthetic process	59	4.92487	0.0187115	HSP90AB1, HOXD13, CASK, GLI2, TLR6, IL11, CAMKK2, IL31RA, BSX, WNT1, MLL5, APOA2, APP, SOX15, MKL2, CCNA2, MLL4, AKT2, AVP, EGR2, BRF1, RELA, TP53, LEF1, GRHL3, PROX1, TNKS2, F2, ZFPM2, PIAS2, RNF20, TFE3, PPM1A, NFYB, SOX9, CALCOCO1, IGF1R, BCL11B, CD4, RUNX1, TCF4, THBS1, ERCC3, ZNF423, CD28, KLF5, TBX3, CREB1, NR4A3, FOXP3, DNA2, EBF3, NOTCH4, JAK2, MTOR, IRF4, RBM14, NFIB, IL2	860	695	13528	1.33537	1	0.826257	29.0414
GOTERM_BP_FAT	GO:0031328~positive regulation of cellular biosynthetic process	58	4.8414	0.0212572	HSP90AB1, HOXD13, CASK, GLI2, TLR6, IL11, CAMKK2, IL31RA, BSX, WNT1, MLL5, APOA2, APP, SOX15, MKL2, CCNA2, MLL4, AKT2, AVP, BRF1, EGR2, RELA, TP53, LEF1, GRHL3, PROX1, TNKS2, ZFPM2, PIAS2, RNF20, TFE3, PPM1A, NFYB, SOX9, CALCOCO1, IGF1R, BCL11B, CD4, RUNX1, TCF4, THBS1, ERCC3, ZNF423, CD28, KLF5, TBX3, CREB1, NR4A3, FOXP3, DNA2, EBF3, NOTCH4, JAK2, MTOR, IRF4, RBM14, NFIB, IL2	860	685	13528	1.3319	1	0.817229	32.3116
GOTERM_MF_FAT	GO:0042802~identical protein binding	56	4.67446	0.0138917	NOG, NRP1, ZAK, MASP1, HMGCR, IL6ST, SNCA, GYPA, KCNIP2, FLT3LG, GSR, APOA2, APP, APOA1, FAP, MKL2, TOP2A, TRPM8, RELA, RUNX1T1, KCTD20, NR0B2, PFKM, STK4, GLUL, CBLN1, COL1A2, GRIP2, MDM2, MAP3K13, DCC, FGFR3, ENPP1, GLUD1, CSF1, ALDOB, EEA1, ZBTB16, IGF1R, CEP57, BLOC1S3, ALDH1A3, CD4, RUNX1, THBS1, CD28, PDS5B, SMAD6, EPHX2, BIRC5, FOXP3, FOXP1, P2RX7, BNIP3L, NLGN4X, PPP2R4	828	640	12983	1.372	0.999999	0.731176	19.9035
GOTERM_BP_FAT	GO:0010557~positive regulation of macromolecule biosynthetic process	56	4.67446	0.0198078	HOXD13, CASK, GLI2, TLR6, IL11, CAMKK2, IL31RA, BSX, WNT1, MLL5, APOA2, APP, SOX15, MKL2, CCNA2, MLL4, AKT2, BRF1, EGR2, RELA, TP53, LEF1, GRHL3, PROX1, TNKS2, F2, ZFPM2, PIAS2, RNF20, TFE3, PPM1A, NFYB, SOX9, CALCOCO1, IGF1R, BCL11B, CD4, RUNX1, TCF4, THBS1, ERCC3, ZNF423, CD28, KLF5, TBX3, CREB1, NR4A3, FOXP3, DNA2, EBF3, NOTCH4, MTOR, IRF4, RBM14, NFIB, IL2	860	654	13528	1.34693	1	0.818665	30.4677
SP_PIR_KEYWORDS	cytoskeleton	55	4.59098	0.00816446	CROCC, PDLIM2, PTPN21, TTLL11, ARHGAP21, CDK5RAP2, DISC1, KIF2A, ACTA2, MYO3B, MICAL3, SPIRE1, NEXN, RSPH9, ARL3, CCDC6, RAB11FIP3, SMTN, LCA5, FRMD4B, SPTB, SEPT9, ABLIM1, FGD2, PARD3, PKHD1, DNAH14, ITGB4, ABI2, TTC8, CEP57, ITGB6, AVIL, ODF2, APPBP2, CDC42EP4, IPP, UBXN11, NF2, PTPN3, EPB41, EPB42, PCNT, FTCD, PTPN13, BIRC5, DNMBP, MPRIP, PLK4, ITGA6, DRP2, MAP2, SPTBN1, ABL2, DNM1	1170	636	19235	1.42171	0.993267	0.340801	11.4278
SP_PIR_KEYWORDS	transmembrane protein	54	4.50751	0.014463	MICA, MSR1, GYPA, GLRA2, GABBR1, SLC7A5, WNT1, APP, GRIN2B, TIE1, GABRG2, HLA-C, PIGP, CNGA1, IFNAR1, MGAT2, CCR8, MGAT3, SSTR3, CHRM3, HTR7, RHCE, HSD11B1, PMP22, DCC, FGFR2, IL1R1, FGFR4, FGFR3, ENPP1, CSF1, ITGB4, CD70, VCAM1, IGF1R, GP1BB, ITGB6, KCNE1, FCER1G, CD4, CD28, CYP19A1, MUC1, PLP1, EPB42, CD1B, RHD, ITGA6, SLC6A8, NTRK1, ADRA1A, IL5RA, HTR2B, SLC9A1	1170	642	19235	1.38282	0.999862	0.407116	19.3986
GOTERM_BP_FAT	GO:0006955~immune response	54	4.50751	0.0846833	IGHG1, IGHG3, MICA, MASP1, SNCA, VTN, TLR6, CXCL11, IGHM, C1QC, IL31RA, MLL5, RAET1G, RAET1L, SEMA3C, CLEC4C, POLL, TRPM4, CMKLR1, RELA, TP53, HLA-C, CNGA1, CCR8, ULBP2, MADCAM1, VSIG4, MAVS, IL1R1, ENPP1, ENPP2, TFE3, NLRX1, CD70, IGF1R, CCL21, IGHA1, FCER1G, CD4, THBS1, CD28, THEMIS, SMAD6, TNFRSF13B, CD1B, LOC554223, CD300C, C4BPB, FOXP1, BTLA, LAT, BNIP3L, POMP, IGHV4-31, HSPD1, TCF12, IL2	860	690	13528	1.23106	1	0.899305	79.9541
GOTERM_CC_FAT	GO:0031982~vesicle	53	4.42404	0.0716076	HSP90AB1, SEC31B, SEC24A, AP1G1, SYT8, CNP, TLR6, ARHGAP21, APP, APOA1, GRIN2B, NPC1L1, SERPINA1, AKT2, AVP, STX1A, SGK3, PI4KA, F8, OPTN, VEGFC, ZDHHC17, MDM2, DOC2B, VAMP1, CALY, ABCA2, ATP6V1G2, ACSBG1, PCSK1, N4BP3, SYNPR, FGG, GP1BB, ENTPD7, SLC30A4, SCG5, CAMK2B, HSPA5, ENTPD4, THBS1, FN1, ICA1, HGF, MARCH3, SLC17A7, RAB37, FLG, RAB35, PLN, ABCC4, YIPF2, HSPD1	810	670	12782	1.24829	1	0.596368	65.3099
GOTERM_CC_FAT	GO:0031410~cytoplasmic vesicle	52	4.34057	0.0539225	HSP90AB1, SEC31B, SEC24A, AP1G1, SYT8, CNP, TLR6, ARHGAP21, APP, APOA1, GRIN2B, NPC1L1, SERPINA1, AKT2, AVP, STX1A, SGK3, PI4KA, F8, OPTN, VEGFC, ZDHHC17, MDM2, DOC2B, VAMP1, CALY, ABCA2, ATP6V1G2, ACSBG1, PCSK1, N4BP3, SYNPR, FGG, GP1BB, ENTPD7, SLC30A4, SCG5, CAMK2B, HSPA5, ENTPD4, THBS1, FN1, ICA1, HGF, MARCH3, SLC17A7, RAB37, FLG, RAB35, ABCC4, YIPF2, HSPD1	810	642	12782	1.27815	1	0.563808	54.6081
GOTERM_BP_FAT	GO:0051173~positive regulation of nitrogen compound metabolic process	52	4.34057	0.0613849	HSP90AB1, HOXD13, CASK, GLI2, IL11, CAMKK2, IL31RA, BSX, WNT1, MLL5, APP, SOX15, MKL2, CCNA2, MLL4, AVP, BRF1, EGR2, RELA, TP53, LEF1, GRHL3, PROX1, TNKS2, ZFPM2, PIAS2, RNF20, TFE3, PPM1A, NFYB, SOX9, CALCOCO1, IGF1R, BCL11B, RUNX1, TCF4, ERCC3, ZNF423, KLF5, TBX3, CREB1, NR4A3, FOXP3, RNF8, DNA2, EBF3, NOTCH4, JAK2, IRF4, RBM14, NFIB, IL2	860	644	13528	1.27014	1	0.908267	68.3558
GOTERM_BP_FAT	GO:0006468~protein amino acid phosphorylation	52	4.34057	0.0967347	ZAK, STK35, CASK, PRKG2, PRKG1, CAMKK2, PAK7, APP, SLK, TIE1, BRD4, AKT2, CDC7, TYRO3, SGK3, MYO3B, PIM1, STK4, CDKL5, F2, BMP2K, LRRK1, MAP3K13, FGFR2, FGFR4, FGFR3, ABI2, UHMK1, IGF1R, PTK6, CAMK2B, THBS1, ERCC3, TEC, ERG, CREB1, LRRN3, MAPK11, HGF, STRADB, P2RX7, PLK4, TEX14, PLK3, RPS6KA2, NTRK1, ULK3, MAP2, SPTBN1, JAK2, MTOR, ABL2	860	667	13528	1.22634	1	0.910033	84.2428
SP_PIR_KEYWORDS	cell adhesion	50	4.17362	1.03319e-05	CLSTN3, PCDHGA9, PCDHGA8, PCDHGA7, PCDHGA6, VTN, PCDHGA5, PCDHGA4, MEGF10, PCDHGA3, PCDHGA2, PCDHGA1, PCDHGB1, APP, RHOB, RS1, PCDHGA12, TYRO3, PCDHGA10, PCDHGA11, CDHR3, PCDHGB7, PTPRS, PCDHGB6, PCDHGB3, PCDHGB2, PCDHGB5, PCDHGB4, CD84, NCAM1, AMIGO2, CNTN2, MADCAM1, ITGB4, PCDHGC5, PCDHGC4, NEO1, PCDHGC3, VCAM1, GP1BB, TTYH1, ITGB6, THBS1, FN1, COL13A1, ITGA6, NLGN4Y, PKP4, CDH19, NLGN4X, PDZD2…	1170	422	19235	1.94789	0.00628269	0.00314629	0.0152929
GOTERM_BP_FAT	GO:0045935~positive regulation of nucleobase, nucleoside, nucleotide and nucleic acid metabolic process	50	4.17362	0.0727583	HOXD13, CASK, GLI2, IL11, CAMKK2, IL31RA, BSX, WNT1, APP, MLL5, SOX15, MKL2, CCNA2, MLL4, AVP, BRF1, EGR2, RELA, TP53, LEF1, GRHL3, PROX1, TNKS2, PIAS2, ZFPM2, RNF20, TFE3, PPM1A, NFYB, SOX9, CALCOCO1, IGF1R, BCL11B, RUNX1, TCF4, ERCC3, ZNF423, KLF5, TBX3, CREB1, NR4A3, FOXP3, RNF8, DNA2, EBF3, NOTCH4, IRF4, RBM14, IL2, NFIB	860	624	13528	1.26044	1	0.898686	74.6412
GOTERM_CC_FAT	GO:0030054~cell junction	48	4.00668	0.00808306	OCLN, GABRB3, GLRA3, GLRA2, GABBR1, ARHGAP21, GRIN2B, SNPH, DLG1, SHC4, GABRG2, TMEM204, ABCB11, MPDZ, PSD3, NEXN, ARHGAP31, CBLN1, CHRM3, CGN, OPHN1, VAMP1, PMP22, PARD3, PANX1, PKHD1, CRIPT, PANX2, ABI2, RIMS4, SYNPR, LOC647859, SNAP25, DTNA, APC, PHACTR1, ICA1, DLGAP1, NF2, GABRA4, COL13A1, HOMER1, DNMBP, SLC17A7, TMEM47, P2RX7, ITGA6, PKP4, PDZD2	810	518	12782	1.46226	0.97685	0.416067	10.9208
GOTERM_MF_FAT	GO:0046983~protein dimerization activity	48	4.00668	0.0188164	NOG, PANX1, MASP1, ENPP1, HMGCR, IL6ST, CSF1, EEA1, ZBTB16, POLR2C, FLT3LG, GSR, APOA2, GRIN2B, CEP57, FAP, ALDH1A3, CREB3L2, CD4, TCF4, RUNX1, TOP2A, STX1A, BATF2, CAPNS1, ACY1, TRPM8, CREB1, SMAD6, RUNX1T1, EPHX2, TP53, BIRC5, HGF, NR0B2, FOXP3, STK4, SMC2, FOXP1, SMC3, CBLN1, P2RX7, BNIP3L, NLGN4X, NOTCH4, PPP2R4, TFAP2C, MAP3K13	828	542	12983	1.38863	1	0.729685	26.0194
GOTERM_MF_FAT	GO:0004672~protein kinase activity	48	4.00668	0.09245	NRP2, FGFR2, FGFR4, FGFR3, NRP1, ZAK, STK35, PRKAG2, AKAP13, CASK, PRKG2, PRKG1, POLR2C, UHMK1, CAMKK2, IGF1R, PAK7, SLK, PTK6, CAMK2B, TIE1, ERCC3, ADCK5, TEC, AKT2, CDC7, TYRO3, SGK3, MYO3B, PIM1, TBRG4, MAPK11, STRADB, STK4, CDKL5, PLK4, TEX14, PLK3, RPS6KA2, NTRK1, ULK3, BMP2K, JAK2, MTOR, ABL2, MAP3K13, LRRK1, KCNH5	828	606	12983	1.24198	1	0.88141	78.5408
GOTERM_BP_FAT	GO:0051174~regulation of phosphorus metabolic process	47	3.92321	0.00415193	CCNT2, CKS1B, EDN3, PARD3, ADCY2, ZAK, ENPP1, HMGCR, IL6ST, PKHD1, PFKFB2, CSF1, PRKAG2, TLR6, IL11, CAMKK2, IL31RA, APP, APOA1, MCM7, CD4, RAPGEF3, SPRED1, THBS1, APC, DEPDC6, ANAPC2, VAV3, NF2, CCDC88C, SMAD6, LRRN3, PKIG, PIM1, HGF, STRADB, TAB1, VEGFC, P2RX7, F2, PPP2R4, JAK2, LRP8, MTOR, MAP3K13, IL22RA2, IL2	860	485	13528	1.52437	0.999999	0.645803	7.27834
GOTERM_BP_FAT	GO:0019220~regulation of phosphate metabolic process	47	3.92321	0.00415193	CCNT2, CKS1B, EDN3, PARD3, ADCY2, ZAK, ENPP1, HMGCR, IL6ST, PKHD1, PFKFB2, CSF1, PRKAG2, TLR6, IL11, CAMKK2, IL31RA, APP, APOA1, MCM7, CD4, RAPGEF3, SPRED1, THBS1, APC, DEPDC6, ANAPC2, VAV3, NF2, CCDC88C, SMAD6, LRRN3, PKIG, PIM1, HGF, STRADB, TAB1, VEGFC, P2RX7, F2, PPP2R4, JAK2, LRP8, MTOR, MAP3K13, IL22RA2, IL2	860	485	13528	1.52437	0.999999	0.645803	7.27834
SP_PIR_KEYWORDS	ion transport	47	3.92321	0.0372006	STEAP3, SLC38A4, SCN1B, SLC38A2, GABRB3, SLC39A10, GLRA3, GLRA2, CLCNKA, ATP6V1G2, ATP6V1G1, PRKG2, KCNIP2, FXYD6, KCNJ1, BEST3, GRIN2B, TTYH1, KCNE1, SLC30A4, SLC39A8, SLCO1C1, NALCN, HCN4, TRPM4, CNNM3, GABRG2, TRPM5, TRPM8, GABRA4, TRPC6, TMEM38A, STIM2, SLC10A7, TCN2, CNGA3, CACNA1S, CNGA1, KCNJ5, SLC17A7, P2RX7, SLC4A11, KCNN1, SLC26A7, SLC6A8, KCNH5, SLC9A1	1170	578	19235	1.33683	1	0.503794	42.9459
SP_PIR_KEYWORDS	ubl conjugation	47	3.92321	0.046423	DCC, HIST1H2AB, SLC38A2, HIST1H2AG, TFE3, TSNAX, SNCA, SNIP1, VPRBP, RIC3, MEGF10, SLC7A5, CNOT4, POMGNT1, RGS12, PEX1, BAG1, POU5F1, NUMB, HIST1H2BJ, NSMCE2, ETV1, NFATC4, AKT2, APC, DNMT3A, HIST1H2BE, RELA, DDB1, TP53, LEF1, HLA-C, BIRC5, RBBP8, RNF8, MEF2D, PLK4, RPS6KA2, FANCD2, PPIA, PKP4, TDG, MDM2, PIAS2, TFAP2C, HIST1H3H, KCNH5	1170	588	19235	1.3141	1	0.533764	50.5222
GOTERM_BP_FAT	GO:0042325~regulation of phosphorylation	46	3.83973	0.00320685	CCNT2, CKS1B, EDN3, PARD3, ADCY2, ZAK, ENPP1, HMGCR, IL6ST, PKHD1, PFKFB2, CSF1, PRKAG2, TLR6, IL11, CAMKK2, IL31RA, APP, APOA1, MCM7, CD4, RAPGEF3, SPRED1, THBS1, APC, DEPDC6, ANAPC2, VAV3, NF2, CCDC88C, SMAD6, LRRN3, PKIG, PIM1, HGF, STRADB, TAB1, VEGFC, P2RX7, F2, JAK2, LRP8, MTOR, MAP3K13, IL22RA2, IL2	860	466	13528	1.55277	0.99997	0.612081	5.66702
GOTERM_BP_FAT	GO:0010628~positive regulation of gene expression	46	3.83973	0.0965716	CSF1, TFE3, PPM1A, HOXD13, CASK, NFYB, SOX9, GLI2, CALCOCO1, IL11, CAMKK2, IL31RA, BSX, WNT1, APP, MLL5, BCL11B, SOX15, MKL2, TCF4, RUNX1, ERCC3, MLL4, CCNA2, ZNF423, KLF5, EGR2, BRF1, TBX3, CREB1, RELA, TP53, LEF1, GRHL3, NR4A3, FOXP3, PROX1, EBF3, NOTCH4, ZFPM2, PIAS2, IRF4, RBM14, RNF20, NFIB, IL2	860	581	13528	1.24542	1	0.911231	84.1911
GOTERM_BP_FAT	GO:0045941~positive regulation of transcription	45	3.75626	0.0906657	TFE3, PPM1A, HOXD13, CASK, NFYB, SOX9, GLI2, CALCOCO1, IL11, CAMKK2, IL31RA, BSX, WNT1, APP, MLL5, BCL11B, SOX15, MKL2, TCF4, RUNX1, ERCC3, MLL4, CCNA2, ZNF423, KLF5, EGR2, BRF1, TBX3, CREB1, RELA, TP53, LEF1, GRHL3, NR4A3, FOXP3, PROX1, EBF3, NOTCH4, ZFPM2, PIAS2, IRF4, RBM14, RNF20, NFIB, IL2	860	564	13528	1.25507	1	0.901477	82.2049
UP_SEQ_FEATURE	binding site:ATP	44	3.67279	0.0460621	FGFR2, FGFR4, FGFR3, ZAK, STK35, CASK, PRKG2, PRKG1, UHMK1, CAMKK2, ACSBG1, IGF1R, PAK7, SLK, PTK6, LARS, CAMK2B, TIE1, TOP2A, TEC, AKT2, CDC7, TYRO3, SGK3, MAT2A, ACSM2A, MYO3B, PIM1, MAPK11, STRADB, STK4, CDKL5, PLK4, TEX14, PLK3, RPS6KA2, NTRK1, ULK3, BMP2K, JAK2, ABL2, MAP3K13, LRRK1, PC	1167	542	19113	1.32957	1	0.991102	57.227
GOTERM_BP_FAT	GO:0032989~cellular component morphogenesis	43	3.58932	0.000774729	NRP2, DCC, PARD3, NOG, NRP1, COX10, PKHD1, CNP, TTC8, SOX9, GLI2, IGF1R, WNT1, APP, BCL11B, NUMB, SNAP25, DLG1, APC, FN1, EGR2, EPB42, BAIAP2, CREB1, PCNT, MAP1B, OTX2, LEF1, HGF, STRADB, STK4, PROX1, NUMBL, SLC26A6, P2RX7, KRT19, IFT172, NOTCH4, FOXG1, CNTN2, OPHN1, JAK2, PMP22	860	397	13528	1.70378	0.919009	0.301667	1.39782
GOTERM_BP_FAT	GO:0006259~DNA metabolic process	43	3.58932	0.0459816	C17ORF70, DNAH14, UVRAG, GIN1, MLL5, MCM7, SLK, BCL11B, FANCE, NSMCE2, FANCG, ERCC3, ERCC4, FANCA, TOP2A, POLL, CDC7, DNMT3A, C9ORF102, POLH, POLG, DDB1, GINS4, PPFIBP1, TP53, MCM2, FOXP1, SMC3, RBBP8, RNF8, DNA2, EYA2, RFC4, FANCD2, PPIA, SMARCAL1, TDG, RAD18, CHTF18, HSPD1, RBM14, DMC1, NFIB	860	506	13528	1.33676	1	0.890562	57.4704
SP_PIR_KEYWORDS	cell junction	41	3.42237	0.00130882	PARD3, OCLN, PANX1, GABRB3, PANX2, CRIPT, PKHD1, GLRA3, GLRA2, GABBR1, RIMS4, ARHGAP21, SYNPR, GRIN2B, LOC647859, SNPH, SNAP25, SHC4, DLG1, DTNA, APC, GABRG2, PHACTR1, STX1A, ICA1, DLGAP1, TMEM204, GABRA4, PSD3, NEXN, HOMER1, DNMBP, SLC17A7, TULP1, ARHGAP31, TMEM47, CBLN1, CHRM3, CGN, PKP4, OPHN1, VAMP1	1170	399	19235	1.68934	0.550177	0.107857	1.91999
GOTERM_CC_FAT	GO:0005694~chromosome	41	3.42237	0.0254175	HIST1H2AB, HIST1H2AG, HP1BP3, CALCOCO1, NCAPH, RGS12, MCM7, SNPH, HIST1H2BJ, ERCC4, TOP2A, APC, H1F0, DNMT3A, PDS5B, MKI67, HIST1H2BE, CREB1, TP53, BIRC5, MCM2, HMGA2, SMC2, SMC3, TNKS2, MYCN, CHRAC1, RNF8, MSL3, RFC4, FANCD2, NSL1, RAD18, LIN54, PRM2, IRF4, DMC1, HDAC8, RNF20, MPHOSPH8, HIST1H3H	810	460	12782	1.4065	0.999994	0.485045	30.7091
GOTERM_BP_FAT	GO:0000902~cell morphogenesis	40	3.3389	0.000602955	DCC, NRP2, PARD3, NOG, NRP1, PKHD1, CNP, TTC8, SOX9, GLI2, IGF1R, WNT1, APP, BCL11B, NUMB, SNAP25, DLG1, APC, FN1, EGR2, EPB42, BAIAP2, CREB1, PCNT, MAP1B, OTX2, LEF1, STRADB, HGF, STK4, PROX1, NUMBL, SLC26A6, P2RX7, IFT172, NOTCH4, FOXG1, CNTN2, OPHN1, JAK2	860	356	13528	1.76744	0.858573	0.323751	1.08949
GOTERM_BP_FAT	GO:0030030~cell projection organization	40	3.3389	0.00112935	NRP2, DCC, FGD2, PARD3, NRP1, CROCC, PKHD1, ITGB4, ABI2, CNP, TTC8, PRKG1, GLI2, IGF1R, APP, BCL11B, NUMB, SNAP25, APC, KLF5, VAV3, EGR2, BAIAP2, CREB1, PCNT, MAP1B, OTX2, ARFIP2, NUMBL, SLC26A6, P2RX7, ITGA6, IFT172, FOXG1, MAP2, CNTN2, OPHN1, JAK2, MTOR, AKAP4	860	368	13528	1.70981	0.974384	0.367496	2.03147
UP_SEQ_FEATURE	compositionally biased region:Poly-Ser	40	3.3389	0.0360318	CCNT2, NRP2, RAI1, NRG3, KIAA0430, AKAP13, HOXD13, TMEM151B, PRUNE2, ST6GALNAC6, SPATS1, SNPH, ZNF609, SPRED1, BRD4, TCF4, CDC42EP4, RAPGEF1, SPPL3, C10ORF26, BHLHE22, RGPD4, ASXL1, RUNX1T1, PTPN13, NR4A3, TAB1, RPTOR, TBC1D25, ARHGAP31, CCDC6, RALGAPA1, RAB11FIP3, SMTN, PLEKHH3, NAV2, MDM2, HIVEP1, PIAS2, ABL2	1167	475	19113	1.37919	1	0.985591	48.3609
GOTERM_BP_FAT	GO:0051276~chromosome organization	40	3.3389	0.0770375	HIST1H2AB, SOX1, HIST1H2AG, HP1BP3, NAP1L4, TSPYL6, TSPYL1, NCAPH, MLL5, HIST1H2BJ, SOX15, ERCC4, MLL4, TOP2A, MLL2, APC, H1F0, DNMT3A, PDS5B, HIST1H2BE, TP53, MCM2, HMGA2, FOXP3, SMC2, SMC3, CHRAC1, RNF8, MSL3, EYA2, KDM2A, FANCD2, SMARCAL1, PRM2, IRF4, RBM14, HDAC8, RNF20, MPHOSPH8, HIST1H3H	860	485	13528	1.29734	1	0.889554	76.6847
GOTERM_CC_FAT	GO:0045202~synapse	39	3.25543	0.00101891	GABRB3, CLSTN3, CRIPT, GLRA3, GLRA2, GABBR1, CASK, ATP6V1G2, RIMS4, SYNPR, APP, GRIN2B, SOS1, SNPH, DTNB, SNAP25, SHC4, DLG1, DTNA, GABRG2, PHACTR1, STX1A, ICA1, DLGAP1, GABRA4, MPDZ, MAP1B, PSD3, HOMER1, DNMBP, SLC17A7, GRM3, P2RX7, CBLN1, CHRM3, OPHN1, GRIP2, VAMP1, DOC2B	810	355	12782	1.7336	0.376879	0.376879	1.44209
GOTERM_BP_FAT	GO:0008284~positive regulation of cell proliferation	39	3.25543	0.0140246	FGFR2, EDN3, FGF18, NOG, FGFR4, NRP1, FGFR3, IL6ST, CSF1, GLI2, IL11, IL31RA, SSR1, FLT3LG, VCAM1, IGF1R, AGGF1, IL13RA1, CCNA2, CD28, CDC7, KLF5, AVP, CAPNS1, TBX3, RELA, TBRG4, PROX1, FOXP1, MYCN, VEGFC, FOXG1, NOTCH4, MDM2, FABP1, JAK2, MTOR, IL2, LRP5	860	414	13528	1.48183	1	0.805213	22.6269
UP_SEQ_FEATURE	domain:Protein kinase	37	3.08848	0.0909779	FGFR2, FGFR4, FGFR3, ZAK, STK35, CASK, PRKG2, PRKG1, UHMK1, CAMKK2, PAK7, IGF1R, SLK, PTK6, CAMK2B, TIE1, ADCK5, TEC, AKT2, CDC7, TYRO3, SGK3, MYO3B, PIM1, MAPK11, STRADB, STK4, CDKL5, PLK4, TEX14, PLK3, NTRK1, ULK3, BMP2K, ABL2, LRRK1, MAP3K13	1167	469	19113	1.29207	1	0.999469	82.0547
GOTERM_BP_FAT	GO:0051338~regulation of transferase activity	35	2.92154	0.0205126	CCNT2, EDN3, CKS1B, PARD3, ADCY2, ZAK, HMGCR, PKHD1, PFKFB2, CSF1, PRKAG2, TLR6, CAMKK2, APP, APOA1, CD4, SPRED1, THBS1, APC, DEPDC6, ANAPC2, VAV3, NF2, PKIG, LRRN3, PIM1, STRADB, HGF, TAB1, P2RX7, JAK2, LRP8, MTOR, MAP3K13, IL2	860	372	13528	1.47999	1	0.813692	31.3701
GOTERM_MF_FAT	GO:0015267~channel activity	35	2.92154	0.0731542	SCN1B, PANX1, GABRB3, GLRA3, GLRA2, CLCNKA, KCNIP2, FXYD6, AQP3, KCNJ1, BEST3, GRIN2B, TTYH1, KCNE1, NALCN, HCN4, SNAP25, TRPM4, GABRG2, TRPM5, TRPM8, GABRA4, TRPC6, TMEM38A, KCTD20, CNGA3, CACNA1S, CNGA1, KCNJ5, P2RX7, SLC4A11, KCNN1, SLC26A7, ABCC4, KCNH5	828	412	12983	1.33203	1	0.866303	70.038
GOTERM_MF_FAT	GO:0022803~passive transmembrane transporter activity	35	2.92154	0.0745029	SCN1B, PANX1, GABRB3, GLRA3, GLRA2, CLCNKA, KCNIP2, FXYD6, AQP3, KCNJ1, BEST3, GRIN2B, TTYH1, KCNE1, NALCN, HCN4, SNAP25, TRPM4, GABRG2, TRPM5, TRPM8, GABRA4, TRPC6, TMEM38A, KCTD20, CNGA3, CACNA1S, CNGA1, KCNJ5, P2RX7, SLC4A11, KCNN1, SLC26A7, ABCC4, KCNH5	828	413	12983	1.32881	1	0.864594	70.7222
GOTERM_CC_FAT	GO:0043005~neuron projection	34	2.83806	0.0102819	DCC, NRP2, MYL7, NRP1, ADCY2, GABRB3, CRIPT, SNCA, PPM1A, ABI2, IGF1R, PCSK1, APP, GRIN2B, AQP11, HCN4, SNAP25, APC, AVP, MPDZ, MAP1B, OTX2, CAPRIN1, NCAM1, GRM3, P2RX7, PLK3, CHRM3, DRP2, MAP2, CNTN2, OPHN1, GRIP2, MTOR	810	342	12782	1.5688	0.991733	0.450879	13.6935
GOTERM_BP_FAT	GO:0043549~regulation of kinase activity	34	2.83806	0.0193358	CCNT2, EDN3, CKS1B, PARD3, ADCY2, ZAK, HMGCR, PKHD1, PFKFB2, CSF1, PRKAG2, TLR6, CAMKK2, APP, CD4, SPRED1, THBS1, APC, DEPDC6, ANAPC2, VAV3, NF2, PKIG, LRRN3, PIM1, STRADB, HGF, TAB1, P2RX7, JAK2, LRP8, MTOR, MAP3K13, IL2	860	357	13528	1.49812	1	0.827764	29.857
GOTERM_MF_FAT	GO:0022838~substrate specific channel activity	34	2.83806	0.0723753	SCN1B, GABRB3, GLRA3, GLRA2, CLCNKA, KCNIP2, FXYD6, AQP3, KCNJ1, BEST3, GRIN2B, TTYH1, KCNE1, NALCN, HCN4, SNAP25, TRPM4, GABRG2, TRPM5, TRPM8, GABRA4, TRPC6, TMEM38A, KCTD20, CNGA3, CACNA1S, CNGA1, KCNJ5, P2RX7, SLC4A11, KCNN1, SLC26A7, ABCC4, KCNH5	828	398	12983	1.33949	1	0.87027	69.636
KEGG_PATHWAY	hsa05200:Pathways in cancer	33	2.75459	0.0133274	DCC, FGFR2, HSP90AB1, FGF18, CKS1B, FGFR3, FGF13, ZBTB16, GLI2, FLT3LG, IGF1R, WNT1, WNT3, SOS1, RUNX1, AKT2, APC, FN1, RELA, RUNX1T1, TP53, LEF1, BIRC5, HGF, STK4, CCDC6, VEGFC, ITGA6, NTRK1, MDM2, WNT11, PIAS2, MTOR	334	328	5085	1.53174	0.900512	0.900512	15.1265
GOTERM_MF_FAT	GO:0005216~ion channel activity	33	2.75459	0.0763695	SCN1B, GABRB3, GLRA3, GLRA2, CLCNKA, KCNIP2, FXYD6, KCNJ1, BEST3, GRIN2B, TTYH1, KCNE1, NALCN, HCN4, SNAP25, TRPM4, GABRG2, TRPM5, TRPM8, GABRA4, TRPC6, TMEM38A, KCTD20, CNGA3, CACNA1S, CNGA1, KCNJ5, P2RX7, SLC4A11, KCNN1, SLC26A7, ABCC4, KCNH5	828	386	12983	1.34051	1	0.864878	71.6452
GOTERM_BP_FAT	GO:0016337~cell-cell adhesion	32	2.67112	0.00141721	PARD3, PKHD1, CLSTN3, PCDHGA9, PCDHGA8, PCDHGA7, PCDHGC5, PCDHGA6, PCDHGC4, PCDHGA5, PCDHGC3, PCDHGA4, SOX9, PCDHGA3, PCDHGA2, PCDHGA1, VCAM1, PCDHGB1, DLG1, PCDHGA12, PCDHGA10, PCDHGA11, COL13A1, CDHR3, PCDHGB7, PCDHGB6, PCDHGB3, PCDHGB2, PCDHGB5, PCDHGB4, NCAM1, CD84, AMIGO2, SLC26A6, CDH19	860	276	13528	1.8238	0.989941	0.400124	2.543
GOTERM_BP_FAT	GO:0007264~small GTPase mediated signal transduction	32	2.67112	0.00644284	RGL1, DIRAS1, APOA1, RAB28, SOS1, RHOB, RAB6A, RAPGEF3, CDC42EP4, AGAP1, RAPGEF1, GDI1, RAB2B, VAV3, ARFIP2, MAPK11, TRIM23, RASL12, RABL2A, RABL2B, ARL3, RERG, LAT, ARHGAP31, DOK3, RAB37, RAB35, NTRK1, KRIT1, COL1A2, LRRK1, BCAR3	860	305	13528	1.65039	1	0.752773	11.077
GOTERM_MF_FAT	GO:0042803~protein homodimerization activity	32	2.67112	0.0224625	NOG, MASP1, ENPP1, HMGCR, IL6ST, CSF1, EEA1, ZBTB16, FLT3LG, GSR, APOA2, CEP57, ALDH1A3, FAP, CD4, RUNX1, TOP2A, TRPM8, SMAD6, EPHX2, RUNX1T1, BIRC5, NR0B2, FOXP3, STK4, FOXP1, CBLN1, P2RX7, BNIP3L, NLGN4X, PPP2R4, MAP3K13	828	334	12983	1.50227	1	0.728502	30.2626
GOTERM_BP_FAT	GO:0045859~regulation of protein kinase activity	32	2.67112	0.0319344	CCNT2, EDN3, CKS1B, PARD3, ADCY2, ZAK, HMGCR, PKHD1, CSF1, PRKAG2, TLR6, CAMKK2, APP, CD4, SPRED1, THBS1, APC, DEPDC6, ANAPC2, NF2, PKIG, LRRN3, PIM1, STRADB, HGF, TAB1, P2RX7, JAK2, LRP8, MTOR, MAP3K13, IL2	860	345	13528	1.45904	1	0.888393	44.5387
GOTERM_CC_FAT	GO:0009986~cell surface	32	2.67112	0.034104	FGFR2, PARD3, MICA, ENPP1, PKHD1, IL6ST, PDLIM2, FLT3LG, VCAM1, GSR, APP, FGG, AQP11, FCER1G, CD4, HSPA5, THBS1, CD28, COL23A1, TRPM8, TNFRSF13B, KCNJ5, NCAM1, BTLA, P2RX7, ITGA6, NOTCH4, NLGN4X, ULBP2, CNTN2, HSPD1, SPTB	810	348	12782	1.45106	1	0.518975	39.0081
GOTERM_BP_FAT	GO:0007243~protein kinase cascade	32	2.67112	0.0691441	FGFR3, NRG3, ZAK, IL6ST, NFKBIB, PRKAG2, SNIP1, DUSP10, FGF13, TLR6, CAMKK2, IL31RA, IGF1R, SPRED1, THBS1, TEC, CCM2, LRRN3, MAPK11, STRADB, HGF, TAB1, STK4, IFNAR1, P2RX7, RPS6KA2, F2, NOTCH4, ADRA1A, JAK2, MAP3K13, SLC9A1	860	370	13528	1.36045	1	0.897519	72.7846
GOTERM_BP_FAT	GO:0006974~response to DNA damage stimulus	32	2.67112	0.0758433	MICA, ZAK, C17ORF70, UVRAG, MCM7, SLK, NSMCE2, FANCE, FANCG, ERCC3, CCNA2, ERCC4, FANCA, TOP2A, APC, POLL, C9ORF102, POLH, POLG, DDB1, TP53, SMC3, RBBP8, RNF8, DNA2, EYA2, RFC4, FANCD2, TDG, RAD18, RBM38, RBM14	860	373	13528	1.34951	1	0.89185	76.1306
GOTERM_BP_FAT	GO:0000904~cell morphogenesis involved in differentiation	31	2.58765	0.000382521	DCC, NRP2, PARD3, NOG, NRP1, PKHD1, CNP, GLI2, SOX9, IGF1R, APP, BCL11B, NUMB, SNAP25, APC, FN1, EGR2, BAIAP2, CREB1, OTX2, MAP1B, LEF1, HGF, PROX1, NUMBL, SLC26A6, NOTCH4, FOXG1, CNTN2, OPHN1, JAK2	860	244	13528	1.99851	0.710834	0.266691	0.692493
GOTERM_BP_FAT	GO:0048666~neuron development	30	2.50417	0.0616467	DCC, NRP2, PARD3, NRP1, SOX1, PKHD1, ABI2, CNP, GLI2, PRKG1, KCNIP2, IGF1R, APP, BCL11B, NUMB, LGI4, SNAP25, APC, EGR2, BAIAP2, CREB1, OTX2, MAP1B, NUMBL, SLC26A6, MAP2, FOXG1, CNTN2, OPHN1, JAK2	860	339	13528	1.39206	1	0.90414	68.5158
GOTERM_BP_FAT	GO:0019226~transmission of nerve impulse	30	2.50417	0.0855232	SCN1B, GABRB3, GLRA3, SNCA, CNP, KCNIP2, ACSBG1, HCRTR2, APP, GRIN2B, SNPH, LGI4, SNAP25, DTNA, GABRG2, PLP1, DLGAP1, STX1A, EGR2, PI4KA, HOMER1, SLC17A7, CBLN1, P2RX7, GRM3, KCNN1, HTR7, NAB1, MYCBPAP, PMP22	860	350	13528	1.34831	1	0.899848	80.2856
SP_PIR_KEYWORDS	chromosomal rearrangement	29	2.4207	0.00638301	IGHG1, IGHG3, FGFR3, MIPOL1, TFE3, ZBTB16, IGHM, IGHA1, CREB3L2, ETV1, BRD4, RUNX1, MN1, DISC1, ERG, CREB1, AFF4, RUNX1T1, NR4A3, HMGA2, ZNF320, FOXP1, CDKL5, CCDC6, NTRK1, MLLT11, COL1A2, IGHV4-31, JAK2, IRF4, IL2, SEPT9	1170	279	19235	1.70883	0.979882	0.352096	9.04346
GOTERM_BP_FAT	GO:0001775~cell activation	29	2.4207	0.0155786	MICA, CSF1, SNCA, TLR6, IL11, FLT3LG, VCAM1, FGG, MLL5, GP1BB, BLOC1S3, BCL11B, CD4, IMPDH2, APC, CD28, THEMIS, TP53, FOXP3, FOXP1, IFNAR1, LAT, P2RX7, NTRK1, F2, ULBP2, IRF4, HSPD1, IL2	860	287	13528	1.58947	1	0.816822	24.8121
GOTERM_BP_FAT	GO:0044092~negative regulation of molecular function	29	2.4207	0.0802328	NOG, ADCY2, HMGCR, PRKAG2, SNCA, GABBR1, APOA2, APOA1, GMIP, SPRED1, PSMD5, HSPA5, APC, DEPDC6, ANAPC2, NF2, SMAD6, PKIG, PIM1, CST3, STIM2, TP53, BIRC5, TNNI3, FOXP3, PROX1, GRM3, JAK2, PPP2R4	860	334	13528	1.3658	1	0.891735	78.108
SP_PIR_KEYWORDS	synapse	28	2.33723	0.000236746	GABRB3, CRIPT, GLRA3, GLRA2, GABBR1, RIMS4, SYNPR, GRIN2B, SNPH, SNAP25, DLG1, DTNA, SHC4, GABRG2, PHACTR1, ICA1, DLGAP1, STX1A, GABRA4, PSD3, HOMER1, DNMBP, SLC17A7, TULP1, CBLN1, CHRM3, OPHN1, VAMP1	1170	213	19235	2.16115	0.134486	0.0354639	0.349874
GOTERM_BP_FAT	GO:0032990~cell part morphogenesis	28	2.33723	0.00656118	DCC, NRP2, PARD3, NRP1, COX10, PKHD1, CNP, TTC8, GLI2, IGF1R, APP, BCL11B, NUMB, SNAP25, APC, EGR2, BAIAP2, PCNT, CREB1, OTX2, MAP1B, NUMBL, SLC26A6, FOXG1, IFT172, CNTN2, OPHN1, JAK2	860	256	13528	1.72049	1	0.736644	11.2692
SP_PIR_KEYWORDS	ionic channel	28	2.33723	0.0499508	SCN1B, GABRB3, GLRA3, GLRA2, CLCNKA, KCNIP2, FXYD6, KCNJ1, BEST3, GRIN2B, TTYH1, KCNE1, NALCN, HCN4, TRPM4, GABRG2, TRPM5, TRPM8, TRPC6, GABRA4, TMEM38A, CNGA3, CACNA1S, CNGA1, KCNJ5, P2RX7, KCNN1, KCNH5	1170	318	19235	1.44756	1	0.54225	53.1636
GOTERM_BP_FAT	GO:0048858~cell projection morphogenesis	27	2.25376	0.00698099	DCC, NRP2, PARD3, NRP1, PKHD1, CNP, TTC8, GLI2, IGF1R, APP, BCL11B, NUMB, SNAP25, APC, EGR2, PCNT, CREB1, BAIAP2, OTX2, MAP1B, NUMBL, SLC26A6, FOXG1, IFT172, CNTN2, OPHN1, JAK2	860	245	13528	1.73354	1	0.737209	11.9477
GOTERM_BP_FAT	GO:0060341~regulation of cellular localization	27	2.25376	0.00814031	EDN3, PANX1, NFKBIB, GLUD1, PFKFB2, SNCA, PDE3B, ABCA2, UHMK1, IL11, PCSK1, APOA2, APOA1, GRIN2B, SCG5, SNAP25, APC, AVP, STX1A, CREB1, PKIG, PFKM, FOXP3, VEGFC, P2RX7, JAK2, IL2	860	248	13528	1.71257	1	0.752194	13.7963
GOTERM_BP_FAT	GO:0031175~neuron projection development	27	2.25376	0.0120168	DCC, NRP2, PARD3, NRP1, PKHD1, ABI2, CNP, GLI2, PRKG1, IGF1R, APP, BCL11B, NUMB, SNAP25, APC, EGR2, CREB1, BAIAP2, OTX2, MAP1B, NUMBL, SLC26A6, MAP2, FOXG1, CNTN2, OPHN1, JAK2	860	256	13528	1.65905	1	0.778637	19.7146
SP_PIR_KEYWORDS	Proto-oncogene	26	2.17028	0.00351221	ZAK, TFE3, AKAP13, ZBTB16, MYCL1, WNT1, WNT3, CREB3L2, ETV1, RUNX1, ERG, PIM1, RUNX1T1, AFF4, NR4A3, ZNF320, HMGA2, MYCN, RERG, CCDC6, DCUN1D1, NTRK1, MLLT11, MDM2, JAK2, IL2	1170	230	19235	1.85845	0.883074	0.235304	5.07485
GOTERM_CC_FAT	GO:0044456~synapse part	26	2.17028	0.012965	GABRB3, CRIPT, CLSTN3, GLRA3, GLRA2, GABBR1, ATP6V1G2, SYNPR, GRIN2B, SOS1, DLG1, SHC4, GABRG2, DLGAP1, ICA1, STX1A, GABRA4, MPDZ, MAP1B, PSD3, HOMER1, SLC17A7, GRM3, CHRM3, GRIP2, DOC2B	810	246	12782	1.66783	0.997654	0.489716	16.9682
GOTERM_BP_FAT	GO:0006281~DNA repair	26	2.17028	0.0608868	C17ORF70, UVRAG, SLK, NSMCE2, FANCE, FANCG, ERCC3, FANCA, ERCC4, TOP2A, POLL, C9ORF102, POLH, POLG, DDB1, TP53, SMC3, RBBP8, RNF8, DNA2, RFC4, EYA2, FANCD2, TDG, RAD18, RBM14	860	284	13528	1.44009	1	0.908986	68.0494
GOTERM_BP_FAT	GO:0007268~synaptic transmission	26	2.17028	0.0937298	SCN1B, GABRB3, GLRA3, SNCA, CNP, KCNIP2, HCRTR2, APP, GRIN2B, SNPH, SNAP25, DTNA, GABRG2, PLP1, DLGAP1, STX1A, PI4KA, HOMER1, SLC17A7, CBLN1, P2RX7, GRM3, KCNN1, HTR7, MYCBPAP, PMP22	860	298	13528	1.37244	1	0.907621	83.2631
GOTERM_BP_FAT	GO:0007156~homophilic cell adhesion	25	2.08681	2.21307e-06	CLSTN3, PCDHGA9, PCDHGA8, PCDHGC5, PCDHGA7, PCDHGA6, PCDHGC4, PCDHGA5, PCDHGC3, PCDHGA4, PCDHGA3, PCDHGA2, PCDHGA1, PCDHGB1, PCDHGA12, PCDHGA10, PCDHGA11, CDHR3, PCDHGB7, PCDHGB6, PCDHGB3, PCDHGB2, PCDHGB5, PCDHGB4, CD84, AMIGO2, SLC26A6, CDH19	860	131	13528	3.00195	0.0071513	0.0071513	0.0040195
GOTERM_BP_FAT	GO:0045321~leukocyte activation	25	2.08681	0.0199973	MICA, CSF1, SNCA, TLR6, FLT3LG, IL11, VCAM1, MLL5, BCL11B, CD4, IMPDH2, APC, CD28, THEMIS, TP53, FOXP3, FOXP1, IFNAR1, LAT, P2RX7, NTRK1, ULBP2, IRF4, HSPD1, IL2	860	242	13528	1.62502	1	0.813571	30.7114
GOTERM_CC_FAT	GO:0015629~actin cytoskeleton	25	2.08681	0.0561382	ABLIM1, MYL7, MYL4, MYH15, SNCA, CASK, AVIL, IPP, STX1A, SH3PXD2A, EPB41, ACTA2, MYO3B, TNNI3, EPB49, TNNI1, MYO10, SMTN, CGN, SPTBN1, OPHN1, FILIP1L, ABL2, SEPT9, SPTB	810	269	12782	1.46657	1	0.567315	56.0996
GOTERM_BP_FAT	GO:0002520~immune system development	25	2.08681	0.0727736	CSF1, ZBTB16, IL31RA, FLT3LG, IL11, VCAM1, MLL5, BCL11B, NKX3-2, CD4, RUNX1, APC, CD28, POLL, THEMIS, EPB42, TP53, BPGM, FOXP1, NTRK1, NOTCH4, JAK2, IRF4, HSPD1, IL2	860	276	13528	1.42484	1	0.896566	74.6488
GOTERM_BP_FAT	GO:0007409~axonogenesis	24	2.00334	0.00264013	DCC, NRP2, PARD3, NRP1, EGR2, PKHD1, BAIAP2, CREB1, MAP1B, OTX2, CNP, GLI2, NUMBL, IGF1R, SLC26A6, APP, BCL11B, NUMB, FOXG1, CNTN2, OPHN1, JAK2, SNAP25, APC	860	193	13528	1.95609	0.999811	0.575705	4.68813
GOTERM_BP_FAT	GO:0048667~cell morphogenesis involved in neuron differentiation	24	2.00334	0.00705146	DCC, NRP2, PARD3, NRP1, EGR2, PKHD1, BAIAP2, CREB1, MAP1B, OTX2, CNP, GLI2, NUMBL, IGF1R, SLC26A6, APP, BCL11B, NUMB, FOXG1, CNTN2, OPHN1, JAK2, SNAP25, APC	860	209	13528	1.80634	1	0.720552	12.0612
GOTERM_BP_FAT	GO:0048812~neuron projection morphogenesis	24	2.00334	0.00880105	DCC, NRP2, PARD3, NRP1, EGR2, PKHD1, BAIAP2, CREB1, MAP1B, OTX2, CNP, GLI2, NUMBL, IGF1R, SLC26A6, APP, BCL11B, NUMB, FOXG1, CNTN2, OPHN1, JAK2, SNAP25, APC	860	213	13528	1.77242	1	0.744657	14.8333
SP_PIR_KEYWORDS	immune response	24	2.00334	0.00973027	MAVS, TRPM4, POLR3H, MICA, MASP1, THEMIS, TNFRSF13B, TFE3, CD1B, NLRX1, C4BPB, HLA-C, CD300C, TLR6, C1QC, IL31RA, POLR3D, BTLA, LAT, POMP, CD4, CLEC4C, VSIG4, IL2	1170	224	19235	1.76145	0.997432	0.346908	13.4752
GOTERM_CC_FAT	GO:0044463~cell projection part	24	2.00334	0.0237265	MYL7, PARD3, GABRB3, CROCC, CRIPT, DNAH14, PKHD1, TTC8, RSPH9, TTLL11, PCSK1, GRM3, EFHC1, APP, P2RX7, CHRM3, PEX19, GRIN2B, LCA5, RAB35, MAP2, OPHN1, HCN4, APC	810	234	12782	1.61849	0.999986	0.524214	28.9763
GOTERM_MF_FAT	GO:0016791~phosphatase activity	24	2.00334	0.0465717	STYXL1, PTPN3, CDC14B, PFKFB2, PTPN5, PPM1A, EPHX2, DUSP10, PTPRS, PTPN13, PTPN21, BPGM, ACP2, MTMR12, PPM1F, MTMR3, EYA2, PAPL, CTDSP2, INPP5E, MTMR9, PPAP2B, INPP5A, DLG1	828	249	12983	1.51132	1	0.838722	53.0752
UP_SEQ_FEATURE	domain:Cadherin 2	23	1.91987	2.90836e-07	CLSTN3, PCDHGA9, PCDHGA8, PCDHGC5, PCDHGA7, PCDHGC4, PCDHGA6, PCDHGC3, PCDHGA5, PCDHGA4, PCDHGA3, PCDHGA2, PCDHGA1, PCDHGB1, PCDHGA12, PCDHGA10, PCDHGA11, PCDHGB7, CDHR3, PCDHGB6, PCDHGB3, PCDHGB2, PCDHGB5, PCDHGB4, SLC26A6, CDH19	1167	105	19113	3.58754	0.00087329	0.000218394	0.000523777
UP_SEQ_FEATURE	domain:Cadherin 1	23	1.91987	2.90836e-07	CLSTN3, PCDHGA9, PCDHGA8, PCDHGC5, PCDHGA7, PCDHGC4, PCDHGA6, PCDHGC3, PCDHGA5, PCDHGA4, PCDHGA3, PCDHGA2, PCDHGA1, PCDHGB1, PCDHGA12, PCDHGA10, PCDHGA11, PCDHGB7, CDHR3, PCDHGB6, PCDHGB3, PCDHGB2, PCDHGB5, PCDHGB4, SLC26A6, CDH19	1167	105	19113	3.58754	0.00087329	0.000218394	0.000523777
SP_PIR_KEYWORDS	duplication	23	1.91987	0.0217083	IGHG1, FGFR2, TG, IGHG3, FGFR4, FGFR3, MASP1, FHL1, IGHM, GP1BB, IGHA1, TFF2, CD4, TIE1, FN1, MUC1, BRF1, CAPNS1, F8, HLA-C, PFKM, NCAM1, F2, SPTBN1, IGHV4-31, SPTB	1170	228	19235	1.65844	0.999998	0.441267	27.7386
GOTERM_BP_FAT	GO:0002684~positive regulation of immune system process	23	1.91987	0.049072	EDN3, MICA, MASP1, IL6ST, THEMIS, RELA, C4BPB, TLR6, C1QC, FOXP1, AQP3, POLR3D, VCAM1, P2RX7, BLOC1S3, FCER1G, CD4, HSPD1, THBS1, VSIG4, IL13RA1, CD28, IL2	860	238	13528	1.52015	1	0.893041	59.9044
GOTERM_BP_FAT	GO:0051347~positive regulation of transferase activity	23	1.91987	0.0528983	EDN3, PARD3, ADCY2, VAV3, ZAK, PKHD1, PFKFB2, CSF1, PRKAG2, LRRN3, PIM1, STRADB, HGF, TLR6, TAB1, P2RX7, APOA1, JAK2, LRP8, CD4, THBS1, MAP3K13, IL2	860	240	13528	1.50748	1	0.898632	62.7356
UP_SEQ_FEATURE	domain:Cadherin 5	22	1.83639	2.07562e-07	PCDHGA9, PCDHGA8, PCDHGC5, PCDHGA7, PCDHGC4, PCDHGA6, PCDHGC3, PCDHGA5, PCDHGA4, PCDHGA3, PCDHGA2, PCDHGA1, PCDHGB1, PCDHGA12, PCDHGA10, PCDHGA11, PCDHGB7, CDHR3, PCDHGB6, PCDHGB3, PCDHGB2, PCDHGB5, PCDHGB4, SLC26A6, CDH19	1167	95	19113	3.79277	0.000623321	0.000207817	0.000373806
UP_SEQ_FEATURE	domain:Cadherin 3	22	1.83639	7.32126e-07	PCDHGA9, PCDHGA8, PCDHGC5, PCDHGA7, PCDHGC4, PCDHGA6, PCDHGC3, PCDHGA5, PCDHGA4, PCDHGA3, PCDHGA2, PCDHGA1, PCDHGB1, PCDHGA12, PCDHGA10, PCDHGA11, PCDHGB7, CDHR3, PCDHGB6, PCDHGB3, PCDHGB2, PCDHGB5, PCDHGB4, SLC26A6, CDH19	1167	102	19113	3.53249	0.00219689	0.000439765	0.00131851
UP_SEQ_FEATURE	domain:Cadherin 4	22	1.83639	7.32126e-07	PCDHGA9, PCDHGA8, PCDHGC5, PCDHGA7, PCDHGC4, PCDHGA6, PCDHGC3, PCDHGA5, PCDHGA4, PCDHGA3, PCDHGA2, PCDHGA1, PCDHGB1, PCDHGA12, PCDHGA10, PCDHGA11, PCDHGB7, CDHR3, PCDHGB6, PCDHGB3, PCDHGB2, PCDHGB5, PCDHGB4, SLC26A6, CDH19	1167	102	19113	3.53249	0.00219689	0.000439765	0.00131851
GOTERM_BP_FAT	GO:0051046~regulation of secretion	22	1.83639	0.017718	EDN3, AVP, STX1A, PANX1, PFKFB2, CREB1, GLUD1, SNCA, PDE3B, PFKM, FOXP3, IL11, PCSK1, VEGFC, APOA2, P2RX7, APOA1, GRIN2B, JAK2, SCG5, SNAP25, IL2	860	202	13528	1.71319	1	0.827405	27.7253
UP_SEQ_FEATURE	domain:PH	22	1.83639	0.0552733	C9ORF100, OSBPL5, PHLDB1, VAV3, PSD3, CYTH4, AKAP13, PLEKHG4B, ARHGAP21, KIF1A, PLEKHA5, DOK3, PLEKHH3, ACAP3, SOS1, OPHN1, SPTBN1, AGAP1, DNM1, IQSEC2, TEC, AKT2	1167	237	19113	1.52031	1	0.994349	64.0847
GOTERM_BP_FAT	GO:0033674~positive regulation of kinase activity	22	1.83639	0.0617659	EDN3, PARD3, ADCY2, VAV3, ZAK, PKHD1, PFKFB2, CSF1, PRKAG2, LRRN3, PIM1, STRADB, HGF, TLR6, TAB1, P2RX7, JAK2, LRP8, CD4, THBS1, MAP3K13, IL2	860	231	13528	1.49812	1	0.902035	68.5883
GOTERM_MF_FAT	GO:0016879~ligase activity, forming carbon-nitrogen bonds	22	1.83639	0.0633443	ANAPC2, UBE3B, UBE2F, RNF217, CTPS2, UBE2H, TMEM189, TRIM23, PFAS, TTLL2, TTLL11, RNF8, GLUL, UEVLD, UBR7, HECTD2, MDM2, PIAS2, FBXO9, RNF20, FBXO10, FBXO11	828	231	12983	1.49333	1	0.855055	64.591
GOTERM_BP_FAT	GO:0030097~hemopoiesis	22	1.83639	0.0737825	EPB42, THEMIS, CSF1, TP53, BPGM, ZBTB16, FOXP1, IL11, IL31RA, FLT3LG, VCAM1, MLL5, NTRK1, BCL11B, NOTCH4, JAK2, CD4, IRF4, RUNX1, CD28, IL2, APC	860	236	13528	1.46638	1	0.895615	75.1452
UP_SEQ_FEATURE	domain:Cadherin 6	21	1.75292	8.3679e-09	PCDHGA12, PCDHGA10, PCDHGA11, PCDHGA9, CDHR3, PCDHGB7, PCDHGA8, PCDHGA7, PCDHGC5, PCDHGB6, PCDHGA6, PCDHGC4, PCDHGA5, PCDHGC3, PCDHGA4, PCDHGB3, PCDHGB2, PCDHGA3, PCDHGA2, PCDHGB5, PCDHGA1, PCDHGB4, PCDHGB1, SLC26A6	1167	73	19113	4.71145	2.51369e-05	1.25685e-05	1.50701e-05
GOTERM_BP_FAT	GO:0001817~regulation of cytokine production	21	1.75292	0.0109938	MAVS, PANX1, IL6ST, CREB1, RELA, TLR6, FOXP3, POLR3D, IFNAR1, APOA2, P2RX7, APOA1, FCER1G, UBASH3A, CD4, JAK2, HSPD1, IRF4, VSIG4, THBS1, CD28	860	181	13528	1.82505	1	0.775474	18.1912
GOTERM_CC_FAT	GO:0000785~chromatin	21	1.75292	0.0284217	HIST1H2AB, H1F0, DNMT3A, PDS5B, HIST1H2BE, HIST1H2AG, HP1BP3, CREB1, MCM2, HMGA2, CALCOCO1, SMC3, MYCN, MSL3, MCM7, HIST1H2BJ, RAD18, IRF4, PRM2, MPHOSPH8, HIST1H3H	810	200	12782	1.65693	0.999998	0.487746	33.6913
KEGG_PATHWAY	hsa04810:Regulation of actin cytoskeleton	21	1.75292	0.0685393	FGFR2, MYL7, FGF18, FGFR4, FGFR3, VAV3, BAIAP2, ITGB4, ABI2, FGF13, MYL10, PAK7, ITGA6, CHRM3, SOS1, F2, ITGB6, PIP4K2A, SLC9A1, APC, FN1	334	215	5085	1.48705	0.999995	0.869368	58.0173
GOTERM_BP_FAT	GO:0051050~positive regulation of transport	21	1.75292	0.0747215	EDN3, AVP, STX1A, CALY, PANX1, PFKFB2, CREB1, GLUD1, SNCA, STIM2, PFKM, HOMER1, PCSK1, VEGFC, P2RX7, GRIN2B, F2, JAK2, SNAP25, IL2, AKT2	860	223	13528	1.48132	1	0.896579	75.5989
SP_PIR_KEYWORDS	cytoplasmic vesicle	21	1.75292	0.0889653	ICA1, SEC31B, STX1A, CALY, SGK3, AP1G1, SYT8, TLR6, ACSBG1, MARCH3, SLC17A7, ARHGAP21, N4BP3, PCSK1, ZDHHC17, SYNPR, RAB37, ENTPD7, NPC1L1, ENTPD4, VAMP1	1170	238	19235	1.4506	1	0.664792	74.8227
GOTERM_BP_FAT	GO:0001932~regulation of protein amino acid phosphorylation	20	1.66945	0.0137757	ZAK, ENPP1, NF2, IL6ST, CCDC88C, SMAD6, PRKAG2, TLR6, IL11, IL31RA, VEGFC, P2RX7, APOA1, F2, CD4, JAK2, RAPGEF3, MTOR, IL22RA2, IL2	860	173	13528	1.81852	1	0.81102	22.2713
GOTERM_BP_FAT	GO:0046649~lymphocyte activation	20	1.66945	0.0491598	MICA, THEMIS, TP53, FOXP3, FOXP1, IL11, FLT3LG, IFNAR1, VCAM1, P2RX7, NTRK1, BCL11B, ULBP2, CD4, HSPD1, IRF4, IMPDH2, IL2, CD28, APC	860	199	13528	1.58093	1	0.890206	59.9715
GOTERM_CC_FAT	GO:0030425~dendrite	19	1.58598	0.0149156	MYL7, AVP, ADCY2, CRIPT, MPDZ, MAP1B, ABI2, CAPRIN1, PCSK1, GRM3, PLK3, GRIN2B, CHRM3, AQP11, DRP2, MAP2, OPHN1, GRIP2, MTOR	810	163	12782	1.83942	0.999063	0.440706	19.276
GOTERM_CC_FAT	GO:0009897~external side of plasma membrane	19	1.58598	0.0220055	PARD3, COL23A1, TRPM8, PKHD1, IL6ST, TNFRSF13B, FLT3LG, KCNJ5, VCAM1, NCAM1, BTLA, GSR, FGG, P2RX7, ITGA6, FCER1G, CD4, THBS1, CD28	810	170	12782	1.76367	0.999967	0.521677	27.1712
GOTERM_CC_FAT	GO:0030141~secretory granule	19	1.58598	0.0362627	ICA1, AVP, STX1A, F8, SYT8, HGF, PCSK1, VEGFC, FGG, APP, APOA1, GP1BB, ABCC4, SERPINA1, SCG5, HSPD1, THBS1, AKT2, FN1	810	180	12782	1.66569	1	0.510371	40.922
GOTERM_MF_FAT	GO:0016881~acid-amino acid ligase activity	19	1.58598	0.0902636	ANAPC2, UBE3B, RNF217, UBE2F, UBE2H, TMEM189, TRIM23, TTLL2, TTLL11, RNF8, UEVLD, UBR7, HECTD2, MDM2, PIAS2, FBXO9, RNF20, FBXO10, FBXO11	828	201	12983	1.48218	1	0.880495	77.7058
GOTERM_CC_FAT	GO:0034702~ion channel complex	19	1.58598	0.0992121	GABRG2, GABRA4, GABRB3, GLRA3, GLRA2, PPM1A, CLCNKA, KCTD20, KCNIP2, CACNA1S, CNGA1, KCNJ1, KCNJ5, BEST3, KCNN1, TTYH1, KCNE1, PPP2R4, SNAP25	810	205	12782	1.46256	1	0.676149	77.4361
GOTERM_CC_FAT	GO:0045211~postsynaptic membrane	18	1.5025	0.00502247	GABRG2, DLGAP1, GABRA4, GABRB3, CRIPT, CLSTN3, MPDZ, GLRA3, GLRA2, PSD3, GABBR1, HOMER1, GRM3, GRIN2B, CHRM3, GRIP2, DLG1, SHC4	810	135	12782	2.10403	0.903315	0.442379	6.92326
GOTERM_MF_FAT	GO:0004713~protein tyrosine kinase activity	18	1.5025	0.0356054	FGFR2, NRP2, TYRO3, FGFR4, FGFR3, NRP1, ZAK, STK4, CAMKK2, IGF1R, PLK4, TEX14, PTK6, NTRK1, JAK2, TIE1, ABL2, TEC	828	166	12983	1.70024	1	0.84627	43.7399
GOTERM_BP_FAT	GO:0050865~regulation of cell activation	18	1.5025	0.0528755	IL6ST, SNCA, TNFRSF13B, FOXP3, IL31RA, VCAM1, BTLA, LAT, BLOC1S3, JAK2, CD4, HSPD1, IRF4, VSIG4, IL13RA1, THBS1, IL2, CD28	860	175	13528	1.61797	1	0.901539	62.7193
GOTERM_BP_FAT	GO:0051129~negative regulation of cellular component organization	17	1.41903	0.0181233	NRP1, SMAD6, SNCA, MAP1B, CST3, FOXP3, EPB49, APOA2, APOA1, MAP2, AVIL, SPTBN1, THBS1, OMG, ERCC4, SPTB, APC	860	142	13528	1.8832	1	0.825267	28.2649
GOTERM_BP_FAT	GO:0030900~forebrain development	17	1.41903	0.0319369	NOG, SOX1, TBX3, CREB1, OTX2, LEF1, PRKG1, GLI2, NUMBL, PCSK1, WNT1, APP, ALDH1A3, NUMB, FOXG1, LRP8, NFIB	860	152	13528	1.7593	1	0.883305	44.5414
GOTERM_CC_FAT	GO:0000228~nuclear chromosome	17	1.41903	0.0509729	DNMT3A, BIRC5, MCM2, HMGA2, SMC2, CALCOCO1, SMC3, TNKS2, CHRAC1, MCM7, RGS12, SNPH, IRF4, DMC1, TOP2A, ERCC4, HDAC8	810	162	12782	1.65595	1	0.554779	52.5494
GOTERM_BP_FAT	GO:0002694~regulation of leukocyte activation	17	1.41903	0.0624928	IL6ST, SNCA, TNFRSF13B, FOXP3, IL31RA, VCAM1, BTLA, LAT, BLOC1S3, CD4, HSPD1, IRF4, VSIG4, IL13RA1, THBS1, IL2, CD28	860	166	13528	1.61093	1	0.894627	69.0274
GOTERM_BP_FAT	GO:0051047~positive regulation of secretion	16	1.33556	0.00365396	EDN3, AVP, STX1A, PANX1, PFKFB2, CREB1, GLUD1, SNCA, PFKM, PCSK1, VEGFC, P2RX7, GRIN2B, JAK2, SNAP25, IL2	860	109	13528	2.30902	0.999993	0.62816	6.43259
UP_SEQ_FEATURE	domain:Fibronectin type-III 2	16	1.33556	0.012915	DCC, TYRO3, IL22RA1, IL6ST, ITGB4, PTPRS, NEO1, FNDC7, IL31RA, IFNAR1, NCAM1, IGF1R, CNTN2, TIE1, FN1, IL22RA2	1167	130	19113	2.01574	1	0.950402	20.8723
UP_SEQ_FEATURE	domain:Fibronectin type-III 1	16	1.33556	0.0137901	DCC, TYRO3, IL22RA1, IL6ST, ITGB4, PTPRS, NEO1, FNDC7, IL31RA, IFNAR1, NCAM1, IGF1R, CNTN2, TIE1, FN1, IL22RA2	1167	131	19113	2.00035	1	0.949184	22.1261
GOTERM_CC_FAT	GO:0031300~intrinsic to organelle membrane	16	1.33556	0.0432158	A4GALT, PIGZ, PGAP1, ATP6V1G2, CHST5, PEX11A, ST3GAL1, ST6GALNAC6, P2RX7, LARGE, SLC35D1, ST8SIA5, ENTPD4, HSPA5, DOLPP1, SSR3	810	146	12782	1.72934	1	0.531958	46.7135
GOTERM_MF_FAT	GO:0005085~guanyl-nucleotide exchange factor activity	16	1.33556	0.0604316	C9ORF100, FGD2, VAV3, PSD3, CYTH4, AKAP13, PLEKHG4B, RGL1, ARHGEF10, DNMBP, SOS1, RAPGEF3, RAPGEF1, IQSEC2, RANBP10, BCAR3	828	152	12983	1.65052	1	0.866311	62.8031
GOTERM_BP_FAT	GO:0016311~dephosphorylation	16	1.33556	0.0648055	STYXL1, NCEH1, PPP2R3A, PTPN3, CDC14B, PTPN5, PPM1A, DUSP10, PTPRS, PTPN13, PTPN21, PPM1F, MTMR12, MTMR3, EYA2, MTMR9	860	154	13528	1.63431	1	0.898449	70.3862
GOTERM_CC_FAT	GO:0030424~axon	16	1.33556	0.0786652	NRP2, DCC, NRP1, GABRB3, SNCA, MAP1B, NCAM1, PCSK1, P2RX7, APP, GRM3, CHRM3, CNTN2, OPHN1, HCN4, APC	810	159	12782	1.58795	1	0.622724	68.8841
KEGG_PATHWAY	hsa04630:Jak-STAT signaling pathway	16	1.33556	0.0811122	CSH1, IL22RA1, IL6ST, PIM1, IL11, IFNAR1, IFNE, SOS1, PIAS2, JAK2, IL5RA, SPRED1, IL13RA1, IL2, AKT2, IL22RA2	334	155	5085	1.57157	1	0.874886	64.4431
GOTERM_BP_FAT	GO:0006323~DNA packaging	15	1.25209	0.0161933	HIST1H2AB, H1F0, HIST1H2BE, HP1BP3, HIST1H2AG, MCM2, SMC2, NAP1L4, TSPYL6, TSPYL1, NCAPH, HIST1H2BJ, PRM2, TOP2A, HIST1H3H	860	117	13528	2.0167	1	0.808817	25.6603
GOTERM_CC_FAT	GO:0005929~cilium	15	1.25209	0.0335225	DNAH14, CROCC, TTC8, GLI2, CNGA3, RSPH9, CNGA1, TTLL11, APP, EFHC1, SSTR3, LCA5, IFT172, ODF2, AKAP4	810	129	12782	1.83491	1	0.52923	38.4828
GOTERM_BP_FAT	GO:0002521~leukocyte differentiation	15	1.25209	0.0384318	THEMIS, CSF1, TP53, FOXP1, IL11, IL31RA, FLT3LG, VCAM1, NTRK1, BCL11B, CD4, IRF4, APC, CD28, IL2	860	131	13528	1.80117	1	0.892439	50.924
GOTERM_BP_FAT	GO:0048732~gland development	15	1.25209	0.047588	NOG, NRG3, TBX3, CREB1, LEF1, HOXD13, GLI2, MDK, BSX, PCSK1, IGF1R, APOA1, ALDH1A3, NOTCH4, SLC30A4	860	135	13528	1.7478	1	0.895531	58.7525
SP_PIR_KEYWORDS	chromosomal protein	15	1.25209	0.0580772	HIST1H2AB, H1F0, HIST1H2BE, HP1BP3, HIST1H2AG, BIRC5, HMGA2, TNKS2, RNF8, FANCD2, HIST1H2BJ, LIN54, PRM2, RNF20, HIST1H3H	1170	145	19235	1.70071	1	0.572063	58.7563
GOTERM_MF_FAT	GO:0008509~anion transmembrane transporter activity	15	1.25209	0.0854616	GABRG2, GABRA4, GABRB3, GLRA3, GLRA2, CLCNKA, SLC17A7, SLC26A4, BEST3, SLC26A6, SLC4A11, SLC26A5, SLC26A7, TTYH1, ABCC4	828	147	12983	1.6	1	0.88889	75.7637
GOTERM_MF_FAT	GO:0043168~anion binding	14	1.16861	0.0053743	GABRG2, NCEH1, GABRA4, GABRB3, GLRA3, RELA, GLRA2, CLCNKA, SLC26A4, BEST3, MTHFD2, NLGN4X, TTYH1, RUNX1	828	92	12983	2.38608	0.996177	0.843632	8.19411
KEGG_PATHWAY	hsa04660:T cell receptor signaling pathway	14	1.16861	0.0231837	VAV3, RELA, NFKBIB, MAPK11, PAK7, LAT, SOS1, NFATC4, CD4, TEC, AKT2, DLG1, CD28, IL2	334	108	5085	1.97355	0.982306	0.73942	24.9287
GOTERM_BP_FAT	GO:0006333~chromatin assembly or disassembly	14	1.16861	0.059694	HIST1H2AB, H1F0, HIST1H2BE, HP1BP3, HIST1H2AG, MCM2, NAP1L4, TSPYL6, MSL3, TSPYL1, HIST1H2BJ, HDAC8, HIST1H3H, MPHOSPH8	860	127	13528	1.73404	1	0.907103	67.3043
GOTERM_BP_FAT	GO:0010038~response to metal ion	14	1.16861	0.0659588	GATM, SNCA, ALDOB, LEF1, CNGA3, KCNIP2, AQP3, PCSK1, FGG, P2RX7, KRT14, SLC30A4, SERPINA1, THBS1	860	129	13528	1.70716	1	0.895442	71.0425
GOTERM_BP_FAT	GO:0006470~protein amino acid dephosphorylation	14	1.16861	0.0797527	STYXL1, PPP2R3A, NCEH1, PTPN3, CDC14B, PTPN5, PPM1A, DUSP10, PTPN13, PTPRS, PTPN21, PPM1F, MTMR3, EYA2	860	133	13528	1.65581	1	0.892209	77.8995
GOTERM_BP_FAT	GO:0032880~regulation of protein localization	14	1.16861	0.0994096	PANX1, NFKBIB, PKIG, FOXP3, UHMK1, SLC26A4, PCSK1, VEGFC, APOA2, P2RX7, APOA1, JAK2, APC, IL2	860	138	13528	1.59582	1	0.910024	85.0692
UP_SEQ_FEATURE	domain:Fibronectin type-III 3	13	1.08514	0.00438309	DCC, IL6ST, ITGB4, PTPRS, NEO1, FNDC7, IFNAR1, IL31RA, IGF1R, CNTN2, TIE1, FN1, IL22RA2	1167	83	19113	2.56521	0.999998	0.698689	7.60621
GOTERM_BP_FAT	GO:0030031~cell projection assembly	13	1.08514	0.00596103	FGD2, KLF5, VAV3, PKHD1, PCNT, BAIAP2, ARFIP2, ITGB4, TTC8, P2RX7, ITGA6, IFT172, OPHN1	860	83	13528	2.46377	1	0.749667	10.2905
GOTERM_CC_FAT	GO:0019717~synaptosome	13	1.08514	0.00702616	STX1A, MPDZ, SNCA, CASK, ACP2, SLC17A7, P2RX7, APP, SYNPR, GRIN2B, SNPH, VAMP1, SNAP25	810	85	12782	2.41345	0.962056	0.480209	9.55874
GOTERM_BP_FAT	GO:0015698~inorganic anion transport	13	1.08514	0.0144165	GABRG2, GABRA4, ENPP1, GLRA3, GLRA2, CLCNKA, SLC26A4, SLC17A7, BEST3, SLC26A6, SLC4A11, SLC26A5, SLC26A7	860	93	13528	2.19885	1	0.802872	23.1836
GOTERM_BP_FAT	GO:0010562~positive regulation of phosphorus metabolic process	13	1.08514	0.0243494	IL6ST, PRKAG2, IL11, IL31RA, VEGFC, P2RX7, F2, PPP2R4, CD4, JAK2, MTOR, THBS1, IL2	860	100	13528	2.04493	1	0.844191	36.0922
GOTERM_BP_FAT	GO:0045937~positive regulation of phosphate metabolic process	13	1.08514	0.0243494	IL6ST, PRKAG2, IL11, IL31RA, VEGFC, P2RX7, F2, PPP2R4, CD4, JAK2, MTOR, THBS1, IL2	860	100	13528	2.04493	1	0.844191	36.0922
SP_PIR_KEYWORDS	postsynaptic cell membrane	13	1.08514	0.0350151	GABRG2, DLGAP1, GABRA4, GABRB3, GLRA3, GLRA2, GABBR1, PSD3, HOMER1, GRIN2B, CHRM3, DLG1, SHC4	1170	110	19235	1.94293	1	0.4931	40.9985
GOTERM_CC_FAT	GO:0031301~integral to organelle membrane	13	1.08514	0.0890253	A4GALT, ATP6V1G2, ST3GAL1, PEX11A, ST6GALNAC6, P2RX7, LARGE, SLC35D1, ST8SIA5, ENTPD4, HSPA5, DOLPP1, SSR3	810	123	12782	1.66783	1	0.651879	73.5148
SP_PIR_KEYWORDS	protein phosphatase	13	1.08514	0.0973893	STYXL1, PTPN3, CDC14B, PTPN5, DUSP10, PPM1A, PTPN13, PTPRS, PTPN21, PPM1F, MTMR3, EYA2, CTDSP2	1170	130	19235	1.64402	1	0.665976	78.0573
SP_PIR_KEYWORDS	membrane protein	12	1.00167	0.00664418	IGHG1, IGHG3, EPB41, NF2, HMGCR, IL6ST, HLA-C, IGHM, CNGA3, CAPRIN1, SSR1, NCAM1, SPTBN1, IGHV4-31, SPTB	1170	77	19235	2.5621	0.982862	0.334121	9.3967
KEGG_PATHWAY	hsa05215:Prostate cancer	12	1.00167	0.0296494	HSP90AB1, FGFR2, IGF1R, RELA, CREB1, SOS1, CREB3L2, TP53, LEF1, MDM2, MTOR, AKT2	334	89	5085	2.05275	0.994354	0.725885	30.7823
GOTERM_BP_FAT	GO:0009894~regulation of catabolic process	12	1.00167	0.0405982	HSP90AB1, APOA2, PTPN3, RELA, PRKAG2, CST3, PDE3B, MDM2, FABP1, MTOR, APC, AKT2	860	96	13528	1.96628	1	0.889572	52.8939
GOTERM_BP_FAT	GO:0042327~positive regulation of phosphorylation	12	1.00167	0.0432819	VEGFC, P2RX7, IL6ST, PRKAG2, F2, JAK2, CD4, MTOR, THBS1, IL11, IL31RA, IL2	860	97	13528	1.94601	1	0.890032	55.2306
SP_PIR_KEYWORDS	heterodimer	12	1.00167	0.0481984	MICA, CAPNS1, MAT2A, ITGA6, GP1BB, ITGB4, CD1B, SPTBN1, HLA-C, HGF, SPTB, FN1	1170	103	19235	1.91536	1	0.53821	51.8684
GOTERM_BP_FAT	GO:0002697~regulation of immune effector process	12	1.00167	0.0552307	MAVS, APOA2, P2RX7, APOA1, MASP1, FCER1G, HSPD1, FOXP3, IL13RA1, FOXP1, CD28, IL2	860	101	13528	1.86894	1	0.897171	64.3677
GOTERM_BP_FAT	GO:0030098~lymphocyte differentiation	12	1.00167	0.0619563	VCAM1, THEMIS, BCL11B, NTRK1, TP53, CD4, FOXP1, IL11, FLT3LG, CD28, IL2, APC	860	103	13528	1.83265	1	0.900206	68.7039
UP_SEQ_FEATURE	domain:Leucine-zipper	12	1.00167	0.0722627	MYCL1, BATF2, ZAK, CREB1, TFE3, CREB3L2, TCF4, FOXP3, TCF12, GEMIN4, FOXP1, MYCN	1167	110	19113	1.78668	1	0.9984	74.0974
GOTERM_BP_FAT	GO:0060541~respiratory system development	12	1.00167	0.0810379	FGF18, FGFR4, ALDH1A3, HSD11B1, ZFPM2, GLI2, TAB1, PROX1, ADAMTS2, FOXP1, NFIB, MYCN	860	108	13528	1.7478	1	0.892277	78.4534
GOTERM_MF_FAT	GO:0019955~cytokine binding	12	1.00167	0.0866747	CCR8, IL1R1, NOG, IL22RA1, CMKLR1, IL6ST, IL5RA, IL13RA1, THBS1, IL31RA, IFNAR1, IL22RA2	828	109	12983	1.72623	1	0.886735	76.2688
GOTERM_BP_FAT	GO:0019216~regulation of lipid metabolic process	12	1.00167	0.0986755	APOA2, AVP, APOA1, VAV3, PRKAG2, SNCA, PDE3B, FABP1, MTOR, STRADB, PROX1, AKT2	860	112	13528	1.68538	1	0.909873	84.8466
GOTERM_BP_FAT	GO:0051346~negative regulation of hydrolase activity	11	0.918197	0.000725683	APOA2, APOA1, GMIP, SMAD6, SNCA, CST3, TP53, BIRC5, PPP2R4, HSPA5, TNNI3	860	48	13528	3.60484	0.905035	0.324549	1.30987
GOTERM_BP_FAT	GO:0046883~regulation of hormone secretion	11	0.918197	0.00835609	EDN3, STX1A, PFKFB2, CREB1, GLUD1, PDE3B, SCG5, JAK2, PFKM, SNAP25, IL11	860	66	13528	2.62171	1	0.743502	14.1363
GOTERM_MF_FAT	GO:0031404~chloride ion binding	11	0.918197	0.0237577	SLC26A4, GABRG2, BEST3, GABRB3, GABRA4, GLRA3, TTYH1, GLRA2, NLGN4X, CLCNKA, RUNX1	828	77	12983	2.23999	1	0.729439	31.7141
GOTERM_BP_FAT	GO:0010638~positive regulation of organelle organization	11	0.918197	0.0369125	EDN3, PLK4, P2RX7, NF2, MAP1B, MTOR, FOXP3, PROX1, TNKS2, CD28, APC	860	83	13528	2.08473	1	0.886741	49.4964
GOTERM_BP_FAT	GO:0006334~nucleosome assembly	11	0.918197	0.03962	HIST1H2AB, H1F0, TSPYL1, HIST1H2BE, HIST1H2AG, HP1BP3, HIST1H2BJ, MCM2, NAP1L4, TSPYL6, HIST1H3H	860	84	13528	2.05991	1	0.887527	52.0139
GOTERM_BP_FAT	GO:0031497~chromatin assembly	11	0.918197	0.0485522	HIST1H2AB, H1F0, TSPYL1, HIST1H2BE, HIST1H2AG, HP1BP3, HIST1H2BJ, MCM2, NAP1L4, TSPYL6, HIST1H3H	860	87	13528	1.98888	1	0.893727	59.5044
GOTERM_BP_FAT	GO:0001934~positive regulation of protein amino acid phosphorylation	11	0.918197	0.0552031	VEGFC, P2RX7, IL6ST, PRKAG2, F2, JAK2, CD4, MTOR, IL11, IL31RA, IL2	860	89	13528	1.94419	1	0.899935	64.3488
GOTERM_BP_FAT	GO:0001819~positive regulation of cytokine production	11	0.918197	0.0587428	MAVS, P2RX7, PANX1, IL6ST, CREB1, FCER1G, JAK2, HSPD1, THBS1, IFNAR1, POLR3D	860	90	13528	1.92258	1	0.906088	66.6983
GOTERM_BP_FAT	GO:0065004~protein-DNA complex assembly	11	0.918197	0.0624274	HIST1H2AB, H1F0, TSPYL1, HIST1H2BE, HIST1H2AG, HP1BP3, HIST1H2BJ, MCM2, NAP1L4, TSPYL6, HIST1H3H	860	91	13528	1.90146	1	0.89692	68.9881
GOTERM_BP_FAT	GO:0000075~cell cycle checkpoint	11	0.918197	0.0624274	ZAK, DDB1, TP53, BIRC5, RBM38, FANCG, ERCC3, CCNA2, RBBP8, APC, DLG1	860	91	13528	1.90146	1	0.89692	68.9881
SP_PIR_KEYWORDS	Endocytosis	11	0.918197	0.0662645	APP, MSR1, STON1, CALY, AP1G1, OPHN1, LRP8, LRP3, DNM1, LRP5, MARCH3	1170	96	19235	1.88377	1	0.589282	63.7561
GOTERM_BP_FAT	GO:0034728~nucleosome organization	11	0.918197	0.0702356	HIST1H2AB, H1F0, TSPYL1, HIST1H2BE, HIST1H2AG, HP1BP3, HIST1H2BJ, MCM2, NAP1L4, TSPYL6, HIST1H3H	860	93	13528	1.86057	1	0.896776	73.3584
GOTERM_BP_FAT	GO:0030324~lung development	11	0.918197	0.0972208	FGF18, FGFR4, HSD11B1, ZFPM2, GLI2, TAB1, PROX1, ADAMTS2, FOXP1, NFIB, MYCN	860	99	13528	1.7478	1	0.9096	84.3961
UP_SEQ_FEATURE	domain:FERM	10	0.834725	0.00219855	MYO10, PLEKHH3, PTPN3, NF2, EPB41, KRIT1, FRMD4B, PTPN13, PTPN21, JAK2	1167	48	19113	3.41206	0.998655	0.562406	3.88628
GOTERM_BP_FAT	GO:0045787~positive regulation of cell cycle	10	0.834725	0.00925003	EDN3, APP, TBX3, SMAD6, FOXG1, PIM1, MDM2, BIRC5, PROX1, CD28	860	57	13528	2.75969	1	0.745863	15.5313
SP_PIR_KEYWORDS	chloride	10	0.834725	0.0375656	SLC26A4, GABRG2, BEST3, GABRB3, GABRA4, GLRA3, TTYH1, GLRA2, CLCNKA, RUNX1	1170	75	19235	2.19202	1	0.496895	43.2653
GOTERM_MF_FAT	GO:0005254~chloride channel activity	10	0.834725	0.0384862	GABRG2, BEST3, GABRB3, GABRA4, SLC26A7, GLRA3, TTYH1, GLRA2, CLCNKA, ABCC4	828	72	12983	2.17777	1	0.815338	46.3477
GOTERM_MF_FAT	GO:0005253~anion channel activity	10	0.834725	0.0591374	GABRG2, BEST3, GABRB3, GABRA4, SLC26A7, GLRA3, TTYH1, GLRA2, CLCNKA, ABCC4	828	78	12983	2.01025	1	0.868833	61.9818
GOTERM_BP_FAT	GO:0010639~negative regulation of organelle organization	10	0.834725	0.0750952	MAP2, SNCA, MAP1B, AVIL, SPTBN1, EPB49, FOXP3, ERCC4, SPTB, APC	860	82	13528	1.91832	1	0.89569	75.7773
GOTERM_BP_FAT	GO:0006836~neurotransmitter transport	10	0.834725	0.0797391	SLC17A7, STX1A, P2RX7, ICA1, SLC6A10P, SLC6A7, SLC6A8, SNPH, SNAP25, RIMS4	860	83	13528	1.89521	1	0.894149	77.8936
GOTERM_BP_FAT	GO:0070663~regulation of leukocyte proliferation	10	0.834725	0.0845534	VCAM1, BTLA, IL6ST, CSF1, TNFRSF13B, FOXP3, IL13RA1, VSIG4, CD28, IL2	860	84	13528	1.87265	1	0.900784	79.9024
GOTERM_BP_FAT	GO:0032944~regulation of mononuclear cell proliferation	10	0.834725	0.0845534	VCAM1, BTLA, IL6ST, CSF1, TNFRSF13B, FOXP3, IL13RA1, VSIG4, CD28, IL2	860	84	13528	1.87265	1	0.900784	79.9024
SP_PIR_KEYWORDS	dna replication	10	0.834725	0.0861425	POLL, DNA2, MCM7, RFC4, POLH, POLG, GINS4, CHTF18, MCM2, NFIB	1170	88	19235	1.8682	1	0.659532	73.6429
GOTERM_BP_FAT	GO:0046777~protein amino acid autophosphorylation	10	0.834725	0.089538	IGF1R, PIM1, JAK2, CAMK2B, MTOR, STK4, MAP3K13, CDKL5, UHMK1, CAMKK2	860	85	13528	1.85062	1	0.903675	81.7998
GOTERM_CC_FAT	GO:0032993~protein-DNA complex	10	0.834725	0.0932205	HIST1H2AB, H1F0, CHRAC1, HIST1H2BE, HIST1H2AG, HP1BP3, HIST1H2BJ, IRF4, PRM2, HIST1H3H	810	86	12782	1.83491	1	0.66077	75.2007
SP_PIR_KEYWORDS	peroxisome	10	0.834725	0.0959189	PEX11A, ACOX1, ACOT8, PEX1, NUDT12, PEX19, AGPS, HMGCR, KIAA0430, EPHX2	1170	90	19235	1.82669	1	0.666594	77.5222
SP_PIR_KEYWORDS	autophosphorylation	9	0.751252	0.00885242	FGFR2, IGF1R, FGFR4, FGFR3, RPS6KA2, NTRK1, PIM1, TIE1, PRKG1	1170	49	19235	3.01962	0.995591	0.341132	12.3328
UP_SEQ_FEATURE	region of interest:Calmodulin-binding	9	0.751252	0.0177366	TRPM4, PDE1B, KCNN1, PCNT, MAP2, CASK, CAMK2B, KCNH5, CAMKK2	1167	55	19113	2.68002	1	0.965262	27.5514
SP_PIR_KEYWORDS	neurotransmitter receptor	9	0.751252	0.0212124	GABRG2, GABRB3, GRIN2B, CHRM3, GABRA4, HTR7, GABBR1, ADRA1A, HTR2B	1170	57	19235	2.59582	0.999998	0.448156	27.1945
GOTERM_CC_FAT	GO:0031091~platelet alpha granule	9	0.751252	0.0237911	VEGFC, FGG, APP, GP1BB, F8, SERPINA1, HGF, THBS1, FN1	810	56	12782	2.53611	0.999986	0.50256	29.0431
KEGG_PATHWAY	hsa05221:Acute myeloid leukemia	9	0.751252	0.0337607	RELA, SOS1, RUNX1T1, PIM1, LEF1, ZBTB16, MTOR, RUNX1, AKT2	334	58	5085	2.36243	0.99728	0.693159	34.2832
UP_SEQ_FEATURE	domain:Fibronectin type-III 4	9	0.751252	0.0339981	DCC, IL6ST, ITGB4, CNTN2, PTPRS, NEO1, FNDC7, IL31RA, FN1	1167	62	19113	2.37744	1	0.984334	46.3633
GOTERM_CC_FAT	GO:0000786~nucleosome	9	0.751252	0.0442287	HIST1H2AB, H1F0, HIST1H2BE, HIST1H2AG, HP1BP3, HIST1H2BJ, IRF4, PRM2, HIST1H3H	810	63	12782	2.25432	1	0.515087	47.5117
GOTERM_BP_FAT	GO:0030879~mammary gland development	9	0.751252	0.0449645	BSX, IGF1R, NRG3, TBX3, CREB1, NOTCH4, SLC30A4, LEF1, GLI2	860	63	13528	2.24718	1	0.892134	56.6393
GOTERM_MF_FAT	GO:0004714~transmembrane receptor protein tyrosine kinase activity	9	0.751252	0.0617802	NRP2, FGFR2, IGF1R, TYRO3, FGFR4, NRP1, FGFR3, NTRK1, TIE1	828	67	12983	2.10626	1	0.864153	63.6412
GOTERM_BP_FAT	GO:0050730~regulation of peptidyl-tyrosine phosphorylation	9	0.751252	0.0653584	NF2, IL6ST, JAK2, CD4, MTOR, IL11, IL31RA, IL2, IL22RA2	860	68	13528	2.08194	1	0.898058	70.7026
GOTERM_CC_FAT	GO:0014069~postsynaptic density	9	0.751252	0.078762	DLGAP1, GRM3, GRIN2B, MPDZ, SOS1, MAP1B, PSD3, HOMER1, DLG1	810	71	12782	2.00031	1	0.613888	68.9306
GOTERM_BP_FAT	GO:0007498~mesoderm development	9	0.751252	0.0963377	EYA2, WNT3, NF2, TBX3, LEF1, JAK2, TIE1, NR4A3, MEST	860	74	13528	1.91314	1	0.912265	84.1166
UP_SEQ_FEATURE	domain:ABC transporter 1	8	0.66778	0.00270297	ABCB11, ABCC6P2, ABCC4, ABCA2, ABCA4, ABCC8, ABCB5, ABCA6, ABCC6	1167	32	19113	4.09447	0.999706	0.594816	4.75759
UP_SEQ_FEATURE	domain:ABC transporter 2	8	0.66778	0.00270297	ABCB11, ABCC6P2, ABCC4, ABCA2, ABCA4, ABCC8, ABCB5, ABCA6, ABCC6	1167	32	19113	4.09447	0.999706	0.594816	4.75759
GOTERM_CC_FAT	GO:0031093~platelet alpha granule lumen	8	0.66778	0.0134918	VEGFC, FGG, APP, F8, SERPINA1, HGF, THBS1, FN1	810	41	12782	3.07907	0.998169	0.467557	17.5975
SP_PIR_KEYWORDS	iron-sulfur	8	0.66778	0.0160133	FECH, FDX1, FDX1L, RSAD1, CDKAL1, NDUFS2, PPAT, MOCS1	1170	44	19235	2.98912	0.999947	0.421355	21.2552
GOTERM_CC_FAT	GO:0060205~cytoplasmic membrane-bounded vesicle lumen	8	0.66778	0.0195341	VEGFC, FGG, APP, F8, SERPINA1, HGF, THBS1, FN1	810	44	12782	2.86914	0.999894	0.505455	24.5045
KEGG_PATHWAY	hsa02010:ABC transporters	8	0.66778	0.0227666	ABCB11, ABCC6P2, ABCC4, ABCA2, ABCA4, ABCC8, ABCB5, ABCA6, ABCC6	334	44	5085	2.7681	0.980958	0.862008	24.536
GOTERM_CC_FAT	GO:0031983~vesicle lumen	8	0.66778	0.0244808	VEGFC, FGG, APP, F8, SERPINA1, HGF, THBS1, FN1	810	46	12782	2.74439	0.99999	0.491605	29.7541
SP_PIR_KEYWORDS	tyrosine-specific protein kinase	8	0.66778	0.0249768	FGFR2, IGF1R, FGFR4, FGFR3, PTK6, NTRK1, TIE1, TEC	1170	48	19235	2.74003	1	0.474229	31.2311
GOTERM_MF_FAT	GO:0051536~iron-sulfur cluster binding	8	0.66778	0.0379213	FECH, FDX1, FDX1L, RSAD1, CDKAL1, NDUFS2, PPAT, MOCS1	828	50	12983	2.50879	1	0.823828	45.8455
GOTERM_MF_FAT	GO:0051540~metal cluster binding	8	0.66778	0.0379213	FECH, FDX1, FDX1L, RSAD1, CDKAL1, NDUFS2, PPAT, MOCS1	828	50	12983	2.50879	1	0.823828	45.8455
GOTERM_BP_FAT	GO:0009166~nucleotide catabolic process	8	0.66778	0.0410554	ENPP1, TDG, ABCC6P2, OLA1, PDE3B, CNP, ENTPD4, ERCC3, ABCC6	860	51	13528	2.46749	1	0.884442	53.2999
SP_PIR_KEYWORDS	chloride channel	8	0.66778	0.0520201	GABRG2, BEST3, GABRB3, GABRA4, GLRA3, TTYH1, GLRA2, CLCNKA	1170	56	19235	2.3486	1	0.548335	54.6512
GOTERM_CC_FAT	GO:0034707~chloride channel complex	8	0.66778	0.0571933	GABRG2, BEST3, GABRB3, GABRA4, GLRA3, TTYH1, GLRA2, CLCNKA	810	55	12782	2.29531	1	0.563115	56.7937
GOTERM_MF_FAT	GO:0004896~cytokine receptor activity	8	0.66778	0.0588196	IL1R1, IL22RA1, IL6ST, IL5RA, IL13RA1, IL31RA, IFNAR1, IL22RA2	828	55	12983	2.28072	1	0.875986	61.7776
GOTERM_CC_FAT	GO:0044450~microtubule organizing center part	8	0.66778	0.0619651	PLK4, CROCC, PCNT, ALDOB, BIRC5, ODF2, TOP2A, TNKS2	810	56	12782	2.25432	1	0.582294	59.8073
SP_PIR_KEYWORDS	liver	8	0.66778	0.0656065	APOA2, FGG, APOA1, MASP1, ALDOB, F2, EPHX2, CYP4F2	1170	59	19235	2.22918	1	0.59337	63.3762
GOTERM_BP_FAT	GO:0010565~regulation of cellular ketone metabolic process	8	0.66778	0.0679304	AVP, PRKAG2, SNCA, FABP1, MTOR, STRADB, PROX1, AKT2	860	57	13528	2.20775	1	0.900184	72.1328
GOTERM_BP_FAT	GO:0034656~nucleobase, nucleoside and nucleotide catabolic process	8	0.66778	0.0732363	ENPP1, TDG, ABCC6P2, OLA1, PDE3B, CNP, ENTPD4, ERCC3, ABCC6	860	58	13528	2.16969	1	0.895948	74.8776
GOTERM_BP_FAT	GO:0034655~nucleobase, nucleoside, nucleotide and nucleic acid catabolic process	8	0.66778	0.0732363	ENPP1, TDG, ABCC6P2, OLA1, PDE3B, CNP, ENTPD4, ERCC3, ABCC6	860	58	13528	2.16969	1	0.895948	74.8776
GOTERM_BP_FAT	GO:0050708~regulation of protein secretion	8	0.66778	0.0732363	VEGFC, PCSK1, APOA2, P2RX7, APOA1, PANX1, FOXP3, IL2	860	58	13528	2.16969	1	0.895948	74.8776
GOTERM_BP_FAT	GO:0031329~regulation of cellular catabolic process	8	0.66778	0.0905782	HSP90AB1, PTPN3, PRKAG2, CST3, MDM2, FABP1, MTOR, AKT2	860	61	13528	2.06298	1	0.902962	82.1738
GOTERM_CC_FAT	GO:0042612~MHC class I protein complex	7	0.584307	0.00715088	MICA, RAET1G, ULBP2, RAET1L, LOC554223, CD1B, HLA-C	810	28	12782	3.94506	0.964204	0.425921	9.72046
UP_SEQ_FEATURE	nucleotide phosphate-binding region:ATP 2	7	0.584307	0.0180292	ABCB11, ABCC6P2, ABCC4, ABCA2, ABCA4, ABCC8, ABCA6, ABCC6	1167	35	19113	3.27558	1	0.959842	27.9391
UP_SEQ_FEATURE	nucleotide phosphate-binding region:ATP 1	7	0.584307	0.0180292	ABCB11, ABCC6P2, ABCC4, ABCA2, ABCA4, ABCC8, ABCA6, ABCC6	1167	35	19113	3.27558	1	0.959842	27.9391
GOTERM_BP_FAT	GO:0046887~positive regulation of hormone secretion	7	0.584307	0.0244504	EDN3, PFKFB2, CREB1, GLUD1, JAK2, PFKM, SNAP25	860	36	13528	3.05866	1	0.838703	36.2123
GOTERM_BP_FAT	GO:0009895~negative regulation of catabolic process	7	0.584307	0.0276679	HSP90AB1, APOA2, PTPN3, RELA, CST3, PDE3B, MTOR	860	37	13528	2.97599	1	0.867614	39.9271
GOTERM_BP_FAT	GO:0007259~JAK-STAT cascade	7	0.584307	0.034912	FGFR3, IL6ST, F2, NOTCH4, JAK2, IL31RA, IFNAR1	860	39	13528	2.82338	1	0.886324	47.5567
GOTERM_BP_FAT	GO:0050796~regulation of insulin secretion	7	0.584307	0.0389513	STX1A, PFKFB2, GLUD1, PDE3B, JAK2, PFKM, SNAP25	860	40	13528	2.75279	1	0.887389	51.4034
GOTERM_BP_FAT	GO:0043242~negative regulation of protein complex disassembly	7	0.584307	0.0432758	MAP2, MAP1B, AVIL, SPTBN1, EPB49, SPTB, APC	860	41	13528	2.68565	1	0.893725	55.2254
GOTERM_BP_FAT	GO:0002700~regulation of production of molecular mediator of immune response	7	0.584307	0.0432758	APOA2, APOA1, FCER1G, FOXP3, IL13RA1, FOXP1, IL2	860	41	13528	2.68565	1	0.893725	55.2254
GOTERM_BP_FAT	GO:0033189~response to vitamin A	7	0.584307	0.0478893	MUC1, MLL5, MAP1B, SLC30A4, TIE1, AQP3, MEST	860	42	13528	2.62171	1	0.893702	58.9889
UP_SEQ_FEATURE	domain:Fibronectin type-III 5	7	0.584307	0.0543096	DCC, IL6ST, PTPRS, NEO1, FNDC7, IL31RA, FN1	1167	45	19113	2.54767	1	0.99471	63.4192
GOTERM_BP_FAT	GO:0051495~positive regulation of cytoskeleton organization	7	0.584307	0.0634909	PLK4, P2RX7, NF2, MAP1B, MTOR, PROX1, APC	860	45	13528	2.44693	1	0.895969	69.6209
GOTERM_CC_FAT	GO:0031228~intrinsic to Golgi membrane	7	0.584307	0.0684016	ST3GAL1, ST6GALNAC6, A4GALT, LARGE, ST8SIA5, ENTPD4, CHST5	810	46	12782	2.40134	1	0.588745	63.5634
GOTERM_BP_FAT	GO:0002791~regulation of peptide secretion	7	0.584307	0.0692824	STX1A, PFKFB2, GLUD1, PDE3B, JAK2, PFKM, SNAP25	860	46	13528	2.39373	1	0.895716	72.858
GOTERM_BP_FAT	GO:0050731~positive regulation of peptidyl-tyrosine phosphorylation	7	0.584307	0.0753691	IL6ST, JAK2, CD4, MTOR, IL11, IL31RA, IL2	860	47	13528	2.3428	1	0.892381	75.9072
GOTERM_BP_FAT	GO:0019217~regulation of fatty acid metabolic process	7	0.584307	0.0884209	AVP, PRKAG2, SNCA, FABP1, MTOR, STRADB, AKT2	860	49	13528	2.24718	1	0.904203	81.3899
SP_PIR_KEYWORDS	epilepsy	7	0.584307	0.0941583	GABRG2, EFHC1, SCN1B, GABRB3, TCF4, CDKL5, PHF6	1170	52	19235	2.2131	1	0.672772	76.8655
GOTERM_MF_FAT	GO:0003684~damaged DNA binding	7	0.584307	0.0964691	POLH, DDB1, TDG, RAD18, FANCG, ERCC3, ERCC4	828	50	12983	2.19519	1	0.887317	79.9999
SP_PIR_KEYWORDS	cGMP	6	0.500835	0.00738411	PDE1B, PDE3B, PRKG2, PRKG1, CNGA3, CNGA1	1170	21	19235	4.69719	0.989122	0.337014	10.3906
GOTERM_MF_FAT	GO:0030551~cyclic nucleotide binding	6	0.500835	0.0133296	RAPGEF3, PRKG2, HCN4, PRKG1, CNGA3, CNGA1	828	23	12983	4.09042	0.999999	0.749979	19.1761
UP_SEQ_FEATURE	domain:PDZ 3	6	0.500835	0.0254775	PARD3, PKHD1, PTPN13, GRIP2, PDZD2, DLG1	1167	28	19113	3.50955	1	0.975071	37.1728
GOTERM_BP_FAT	GO:0032368~regulation of lipid transport	6	0.500835	0.0387243	APOA2, P2RX7, APOA1, ABCA2, THBS1, AKT2	860	30	13528	3.14605	1	0.890109	51.1945
SP_PIR_KEYWORDS	Synaptosome	6	0.500835	0.0421968	SLC17A7, STX1A, SYNPR, SNPH, VAMP1, SNAP25	1170	32	19235	3.08253	1	0.50874	47.175
UP_SEQ_FEATURE	domain:FHA	6	0.500835	0.0427814	RNF8, PHLDB1, KIF1A, MKI67, AGGF1, SNIP1	1167	32	19113	3.07085	1	0.98921	54.4989
GOTERM_CC_FAT	GO:0005814~centriole	6	0.500835	0.0433231	PLK4, CROCC, PCNT, BIRC5, ODF2, TOP2A	810	31	12782	3.05424	1	0.519987	46.7986
GOTERM_BP_FAT	GO:0030148~sphingolipid biosynthetic process	6	0.500835	0.043848	ST6GALNAC6, P2RX7, SPTLC1, A4GALT, LARGE, ST8SIA5	860	31	13528	3.04456	1	0.88955	55.7093
GOTERM_BP_FAT	GO:0042509~regulation of tyrosine phosphorylation of STAT protein	6	0.500835	0.043848	NF2, IL6ST, JAK2, IL31RA, IL2, IL22RA2	860	31	13528	3.04456	1	0.88955	55.7093
GOTERM_BP_FAT	GO:0048489~synaptic vesicle transport	6	0.500835	0.0552577	STX1A, P2RX7, SNPH, SNCA, EEA1, SNAP25	860	33	13528	2.86004	1	0.894398	64.3862
GOTERM_BP_FAT	GO:0015914~phospholipid transport	6	0.500835	0.0552577	APOA2, P2RX7, APOA1, ATP10B, ATP11A, ABCA4	860	33	13528	2.86004	1	0.894398	64.3862
GOTERM_BP_FAT	GO:0006939~smooth muscle contraction	6	0.500835	0.0552577	MYL7, EDN3, SMTN, CHRM3, ACTA2, ADRA1A	860	33	13528	2.86004	1	0.894398	64.3862
GOTERM_MF_FAT	GO:0015103~inorganic anion transmembrane transporter activity	6	0.500835	0.0558666	SLC17A7, SLC26A4, SLC26A6, SLC26A5, SLC4A11, SLC26A7	828	33	12983	2.8509	1	0.870976	59.83
GOTERM_BP_FAT	GO:0046467~membrane lipid biosynthetic process	6	0.500835	0.0615458	ST6GALNAC6, P2RX7, SPTLC1, A4GALT, LARGE, ST8SIA5	860	34	13528	2.77592	1	0.906314	68.4542
GOTERM_BP_FAT	GO:0016358~dendrite development	6	0.500835	0.0682213	APP, NRP1, MAP2, MAP1B, ABI2, PRKG1	860	35	13528	2.69661	1	0.898886	72.2904
GOTERM_MF_FAT	GO:0008034~lipoprotein binding	6	0.500835	0.0689526	APOA2, MSR1, APOA1, LRP8, TLR6, THBS1	828	35	12983	2.68799	1	0.871275	67.809
GOTERM_BP_FAT	GO:0046425~regulation of JAK-STAT cascade	6	0.500835	0.0752811	NF2, IL6ST, JAK2, IL31RA, IL2, IL22RA2	860	36	13528	2.62171	1	0.894194	75.8655
GOTERM_BP_FAT	GO:0042552~myelination	6	0.500835	0.090534	PLP1, EGR2, NAB1, LGI4, PMP22, ACSBG1	860	38	13528	2.48372	1	0.90456	82.1581
GOTERM_BP_FAT	GO:0048332~mesoderm morphogenesis	6	0.500835	0.090534	EYA2, WNT3, NF2, TBX3, LEF1, NR4A3	860	38	13528	2.48372	1	0.90456	82.1581
UP_SEQ_FEATURE	domain:PDZ 2	6	0.500835	0.0943577	PARD3, PKHD1, PTPN13, GRIP2, PDZD2, DLG1	1167	40	19113	2.45668	1	0.999415	83.2191
UP_SEQ_FEATURE	domain:PDZ 1	6	0.500835	0.0943577	PARD3, PKHD1, PTPN13, GRIP2, PDZD2, DLG1	1167	40	19113	2.45668	1	0.999415	83.2191
GOTERM_BP_FAT	GO:0045069~regulation of viral genome replication	5	0.417362	0.00967262	PPIA, PROX1, TNIP1, TOP2A, CD28	860	14	13528	5.61794	1	0.746015	16.1833
GOTERM_BP_FAT	GO:0060350~endochondral bone morphogenesis	5	0.417362	0.0158931	MEF2D, FGF18, COL13A1, NAB1, SOX9	860	16	13528	4.9157	1	0.812875	25.2472
BBID	12.IL-6_type_cytok-signal-transduct	5	0.417362	0.0190798	APP, SLC6A8, IL6ST, JAK2, IL11	26	16	358	4.30288	0.666481	0.666481	17.3826
GOTERM_BP_FAT	GO:0042516~regulation of tyrosine phosphorylation of Stat3 protein	5	0.417362	0.0197612	NF2, IL6ST, JAK2, IL31RA, IL22RA2	860	17	13528	4.62654	1	0.826119	30.4076
GOTERM_MF_FAT	GO:0005246~calcium channel regulator activity	5	0.417362	0.0199669	STX1A, GRM3, PLN, STIM2, TNNI3	828	17	12983	4.61175	1	0.728054	27.3837
SP_PIR_KEYWORDS	growth factor receptor	5	0.417362	0.0209336	FGFR2, IGF1R, FGFR4, FGFR3, NTRK1	1170	18	19235	4.56671	0.999998	0.459103	26.8869
UP_SEQ_FEATURE	domain:DEP	5	0.417362	0.0211978	RGS11, RGS7, RAPGEF3, DEPDC1, DEPDC4	1167	18	19113	4.54941	1	0.966207	32.0137
GOTERM_BP_FAT	GO:0032024~positive regulation of insulin secretion	5	0.417362	0.0241609	PFKFB2, GLUD1, JAK2, PFKM, SNAP25	860	18	13528	4.36951	1	0.848698	35.8676
GOTERM_BP_FAT	GO:0006541~glutamine metabolic process	5	0.417362	0.0291065	GLS2, GLUL, CTPS2, PPAT, PFAS	860	19	13528	4.13953	1	0.869731	41.5211
SP_PIR_KEYWORDS	erythrocyte	5	0.417362	0.0301095	EPB41, RHCE, GYPA, RHD, SPTB	1170	20	19235	4.11004	1	0.498776	36.3995
GOTERM_BP_FAT	GO:0060349~bone morphogenesis	5	0.417362	0.0346076	MEF2D, FGF18, COL13A1, NAB1, SOX9	860	20	13528	3.93256	1	0.888814	47.2554
GOTERM_BP_FAT	GO:0050792~regulation of viral reproduction	5	0.417362	0.0406699	PPIA, PROX1, TNIP1, TOP2A, CD28	860	21	13528	3.74529	1	0.886024	52.9578
GOTERM_BP_FAT	GO:0010466~negative regulation of peptidase activity	5	0.417362	0.0406699	SMAD6, SNCA, CST3, BIRC5, HSPA5	860	21	13528	3.74529	1	0.886024	52.9578
SP_PIR_KEYWORDS	citrullination	5	0.417362	0.0413167	HIST1H2AB, HIST1H2AG, FLG, CXCL11, HIST1H3H	1170	22	19235	3.7364	1	0.51079	46.452
BIOCARTA	h_PDZsPathway:Synaptic Proteins at the Synaptic Junction	5	0.417362	0.0495263	NCAM1, EPB41, CASK, SPTBN1, DLG1	116	18	1437	3.44109	0.999929	0.991559	46.7518
GOTERM_BP_FAT	GO:0002793~positive regulation of peptide secretion	5	0.417362	0.0544802	PFKFB2, GLUD1, JAK2, PFKM, SNAP25	860	23	13528	3.41962	1	0.902622	63.85
COG_ONTOLOGY	Defense mechanisms	5	0.417362	0.0610637	ABCB11, ABCC4, ABCC8, ABCB5, ABCA6	143	21	1950	3.24675	0.779572	0.779572	39.6759
SP_PIR_KEYWORDS	4fe-4s	5	0.417362	0.0619682	RSAD1, CDKAL1, NDUFS2, PPAT, MOCS1	1170	25	19235	3.28803	1	0.58806	61.2076
GOTERM_MF_FAT	GO:0016917~GABA receptor activity	5	0.417362	0.0628026	GABRG2, GABRB3, GABRA4, GABBR1, OR10C1	828	24	12983	3.26666	1	0.860632	64.2647
SP_PIR_KEYWORDS	heparin binding	5	0.417362	0.0698588	NCAM1, FGFR2, VTN, MDK, FN1	1170	26	19235	3.16157	1	0.60161	65.7674
GOTERM_BP_FAT	GO:0042733~embryonic digit morphogenesis	5	0.417362	0.0705059	NOG, TBX3, KIAA1715, HOXD13, LRP5	860	25	13528	3.14605	1	0.895462	73.4987
GOTERM_MF_FAT	GO:0019209~kinase activator activity	5	0.417362	0.0711555	NRG3, PRKAG2, FGF13, TAB1, IL2	828	25	12983	3.13599	1	0.872649	68.9963
GOTERM_MF_FAT	GO:0051539~4 iron, 4 sulfur cluster binding	5	0.417362	0.0711555	RSAD1, CDKAL1, NDUFS2, PPAT, MOCS1	828	25	12983	3.13599	1	0.872649	68.9963
GOTERM_BP_FAT	GO:0006687~glycosphingolipid metabolic process	5	0.417362	0.0793253	ST6GALNAC6, A4GALT, LARGE, ST8SIA5, NEU3	860	26	13528	3.02504	1	0.894848	77.7123
GOTERM_BP_FAT	GO:0050994~regulation of lipid catabolic process	5	0.417362	0.0793253	APOA2, PDE3B, FABP1, MTOR, AKT2	860	26	13528	3.02504	1	0.894848	77.7123
UP_SEQ_FEATURE	metal ion-binding site:Divalent metal cation 2	5	0.417362	0.0880364	PDE1B, ENPP1, ENPP2, PDE3B, PDE4C	1167	28	19113	2.92462	1	0.999437	80.9797
UP_SEQ_FEATURE	metal ion-binding site:Divalent metal cation 1	5	0.417362	0.0880364	PDE1B, ENPP1, ENPP2, PDE3B, PDE4C	1167	28	19113	2.92462	1	0.999437	80.9797
UP_SEQ_FEATURE	domain:PID	5	0.417362	0.0880364	CCM2, RGS12, NUMB, SHC4, NUMBL	1167	28	19113	2.92462	1	0.999437	80.9797
UP_SEQ_FEATURE	domain:Ras-GEF	5	0.417362	0.0974364	SOS1, RAPGEF3, RAPGEF1, RGL1, BCAR3	1167	29	19113	2.82377	1	0.999453	84.2173
GOTERM_BP_FAT	GO:0046320~regulation of fatty acid oxidation	5	0.417362	0.0985041	PRKAG2, FABP1, MTOR, STRADB, AKT2	860	28	13528	2.80897	1	0.911026	84.7941
UP_SEQ_FEATURE	repeat:PbH1 6	4	0.33389	0.00206322	PARD3, PKHD1, FBXO10, FBXO11	1167	5	19113	13.1023	0.997979	0.587835	3.65125
UP_SEQ_FEATURE	repeat:PbH1 9	4	0.33389	0.00206322	PARD3, PKHD1, FBXO10, FBXO11	1167	5	19113	13.1023	0.997979	0.587835	3.65125
UP_SEQ_FEATURE	repeat:PbH1 7	4	0.33389	0.00206322	PARD3, PKHD1, FBXO10, FBXO11	1167	5	19113	13.1023	0.997979	0.587835	3.65125
UP_SEQ_FEATURE	repeat:PbH1 8	4	0.33389	0.00206322	PARD3, PKHD1, FBXO10, FBXO11	1167	5	19113	13.1023	0.997979	0.587835	3.65125
UP_SEQ_FEATURE	repeat:PbH1 5	4	0.33389	0.00393929	PARD3, PKHD1, FBXO10, FBXO11	1167	6	19113	10.9186	0.999993	0.694467	6.86166
UP_SEQ_FEATURE	repeat:PbH1 4	4	0.33389	0.0100568	PARD3, PKHD1, FBXO10, FBXO11	1167	8	19113	8.18895	1	0.920365	16.6427
GOTERM_MF_FAT	GO:0017134~fibroblast growth factor binding	4	0.33389	0.0113212	FGFR4, CEP57, KLB, THBS1	828	8	12983	7.83998	0.999992	0.729323	16.5261
SP_PIR_KEYWORDS	cGMP-binding	4	0.33389	0.01426	PRKG2, PRKG1, CNGA3, CNGA1	1170	9	19235	7.30674	0.999843	0.42165	19.1525
UP_SEQ_FEATURE	repeat:PbH1 3	4	0.33389	0.0144077	PARD3, PKHD1, FBXO10, FBXO11	1167	9	19113	7.27906	1	0.945327	22.9998
UP_SEQ_FEATURE	repeat:PbH1 2	4	0.33389	0.0144077	PARD3, PKHD1, FBXO10, FBXO11	1167	9	19113	7.27906	1	0.945327	22.9998
UP_SEQ_FEATURE	repeat:PbH1 1	4	0.33389	0.0144077	PARD3, PKHD1, FBXO10, FBXO11	1167	9	19113	7.27906	1	0.945327	22.9998
GOTERM_MF_FAT	GO:0030553~cGMP binding	4	0.33389	0.0161867	PRKG2, PRKG1, CNGA3, CNGA1	828	9	12983	6.96887	1	0.700045	22.8104
BIOCARTA	h_bard1Pathway:BRCA1-dependent Ub-ligase activity	4	0.33389	0.0207644	FANCD2, FANCE, FANCG, FANCA	116	8	1437	6.19397	0.980645	0.980645	22.9206
GOTERM_MF_FAT	GO:0019002~GMP binding	4	0.33389	0.0220452	PRKG2, PRKG1, CNGA3, CNGA1	828	10	12983	6.27198	1	0.741938	29.7887
UP_SEQ_FEATURE	domain:STAS	4	0.33389	0.0258283	SLC26A4, SLC26A6, SLC26A5, SLC26A7	1167	11	19113	5.9556	1	0.971931	37.5788
GOTERM_BP_FAT	GO:0043030~regulation of macrophage activation	4	0.33389	0.0286682	SNCA, HSPD1, THBS1, IL31RA	860	11	13528	5.72008	1	0.871348	41.0398
GOTERM_BP_FAT	GO:0032653~regulation of interleukin-10 production	4	0.33389	0.0286682	FCER1G, IRF4, HSPD1, FOXP3	860	11	13528	5.72008	1	0.871348	41.0398
GOTERM_BP_FAT	GO:0006688~glycosphingolipid biosynthetic process	4	0.33389	0.0286682	ST6GALNAC6, A4GALT, LARGE, ST8SIA5	860	11	13528	5.72008	1	0.871348	41.0398
SP_PIR_KEYWORDS	peroxisome biogenesis	4	0.33389	0.0325863	PEX11A, ACOT8, PEX1, PEX19	1170	12	19235	5.48006	1	0.490143	38.7618
SP_PIR_KEYWORDS	muscle contraction	4	0.33389	0.0325863	MYL7, ACTA2, TNNI3, TNNI1	1170	12	19235	5.48006	1	0.490143	38.7618
GOTERM_BP_FAT	GO:0001958~endochondral ossification	4	0.33389	0.0364591	MEF2D, FGF18, COL13A1, NAB1	860	12	13528	5.24341	1	0.888075	49.0628
GOTERM_BP_FAT	GO:0045931~positive regulation of mitotic cell cycle	4	0.33389	0.0364591	APP, SMAD6, BIRC5, PROX1	860	12	13528	5.24341	1	0.888075	49.0628
GOTERM_MF_FAT	GO:0015116~sulfate transmembrane transporter activity	4	0.33389	0.0367525	SLC26A4, SLC26A6, SLC26A5, SLC26A7	828	12	12983	5.22665	1	0.827647	44.7923
SP_PIR_KEYWORDS	Fanconi anemia	4	0.33389	0.0404926	FANCD2, FANCE, FANCG, FANCA	1170	13	19235	5.05851	1	0.51345	45.7665
GOTERM_BP_FAT	GO:0014048~regulation of glutamate secretion	4	0.33389	0.045216	AVP, P2RX7, GRIN2B, SNCA	860	13	13528	4.84007	1	0.889934	56.8463
GOTERM_BP_FAT	GO:0042522~regulation of tyrosine phosphorylation of Stat5 protein	4	0.33389	0.045216	NF2, JAK2, IL31RA, IL2	860	13	13528	4.84007	1	0.889934	56.8463
GOTERM_BP_FAT	GO:0009247~glycolipid biosynthetic process	4	0.33389	0.0549097	ST6GALNAC6, A4GALT, LARGE, ST8SIA5	860	14	13528	4.49435	1	0.901562	64.1471
UP_SEQ_FEATURE	domain:ABC transmembrane type-1 2	4	0.33389	0.0594378	ABCB11, ABCC6P2, ABCC4, ABCC8, ABCC6	1167	15	19113	4.36744	1	0.995546	66.8315
UP_SEQ_FEATURE	domain:ABC transmembrane type-1 1	4	0.33389	0.0594378	ABCB11, ABCC6P2, ABCC4, ABCC8, ABCC6	1167	15	19113	4.36744	1	0.995546	66.8315
GOTERM_BP_FAT	GO:0016079~synaptic vesicle exocytosis	4	0.33389	0.0655026	STX1A, P2RX7, SNPH, SNAP25	860	15	13528	4.19473	1	0.896166	70.7846
GOTERM_BP_FAT	GO:0046847~filopodium assembly	4	0.33389	0.0655026	FGD2, ITGA6, BAIAP2, ITGB4	860	15	13528	4.19473	1	0.896166	70.7846
GOTERM_BP_FAT	GO:0008272~sulfate transport	4	0.33389	0.0655026	SLC26A4, SLC26A6, SLC26A5, SLC26A7	860	15	13528	4.19473	1	0.896166	70.7846
GOTERM_BP_FAT	GO:0030035~microspike assembly	4	0.33389	0.076951	FGD2, ITGA6, BAIAP2, ITGB4	860	16	13528	3.93256	1	0.891332	76.6449
GOTERM_BP_FAT	GO:0070555~response to interleukin-1	4	0.33389	0.0892059	PCSK1, IL1R1, RELA, SNCA	860	17	13528	3.70123	1	0.904535	81.6788
GOTERM_BP_FAT	GO:0010043~response to zinc ion	4	0.33389	0.0892059	P2RX7, ALDOB, KRT14, SLC30A4	860	17	13528	3.70123	1	0.904535	81.6788
GOTERM_MF_FAT	GO:0019003~GDP binding	4	0.33389	0.089861	RERG, RHOB, TRIM23, ARL3	828	17	12983	3.6894	1	0.884842	77.5488
UP_SEQ_FEATURE	domain:CBS 1	4	0.33389	0.0932358	CNNM3, PRKAG2, CLCNKA, IMPDH2	1167	18	19113	3.63953	1	0.999468	82.8407
UP_SEQ_FEATURE	domain:CBS 2	4	0.33389	0.0932358	CNNM3, PRKAG2, CLCNKA, IMPDH2	1167	18	19113	3.63953	1	0.999468	82.8407
GOTERM_BP_FAT	GO:0008356~asymmetric cell division	3	0.250417	0.0115724	PARD3, PKHD1, ZBTB16	860	3	13528	15.7302	1	0.779074	19.0561
UP_SEQ_FEATURE	short sequence motif:Nucleolar localization signal	3	0.250417	0.0205415	CDC14B, MDM2, PHF6	1167	4	19113	12.2834	1	0.968691	31.188
GOTERM_CC_FAT	GO:0042575~DNA polymerase complex	3	0.250417	0.0351943	CHRAC1, DNA2, POLG	810	5	12782	9.46815	1	0.51461	39.9819
GOTERM_BP_FAT	GO:0016081~synaptic vesicle docking during exocytosis	3	0.250417	0.0354104	STX1A, SNPH, SNAP25	860	5	13528	9.43814	1	0.885268	48.0464
GOTERM_MF_FAT	GO:0005007~fibroblast growth factor receptor activity	3	0.250417	0.0356188	FGFR2, FGFR4, FGFR3	828	5	12983	9.40797	1	0.832047	43.7523
UP_SEQ_FEATURE	region of interest:MHC class I alpha-2 like	3	0.250417	0.0473209	RAET1G, ULBP2, RAET1L	1167	6	19113	8.18895	1	0.990883	58.2322
UP_SEQ_FEATURE	domain:F5/8 type C 2	3	0.250417	0.0473209	NRP2, NRP1, F8	1167	6	19113	8.18895	1	0.990883	58.2322
UP_SEQ_FEATURE	region of interest:MHC class I alpha-1 like	3	0.250417	0.0473209	RAET1G, ULBP2, RAET1L	1167	6	19113	8.18895	1	0.990883	58.2322
UP_SEQ_FEATURE	domain:F5/8 type C 1	3	0.250417	0.0473209	NRP2, NRP1, F8	1167	6	19113	8.18895	1	0.990883	58.2322
GOTERM_BP_FAT	GO:0014049~positive regulation of glutamate secretion	3	0.250417	0.050909	AVP, P2RX7, GRIN2B	860	6	13528	7.86512	1	0.895578	61.2881
SP_PIR_KEYWORDS	myelin	3	0.250417	0.0631852	PLP1, CNP, PMP22	1170	7	19235	7.04579	1	0.587189	61.946
GOTERM_CC_FAT	GO:0005577~fibrinogen complex	3	0.250417	0.0679312	FGG, THBS1, FN1	810	7	12782	6.76296	1	0.596152	63.3003
GOTERM_BP_FAT	GO:0015701~bicarbonate transport	3	0.250417	0.0683287	SLC26A6, SLC4A11, SLC26A7	860	7	13528	6.74153	1	0.896947	72.3483
GOTERM_BP_FAT	GO:0001676~long-chain fatty acid metabolic process	3	0.250417	0.0683287	PLP1, EPHX2, ACSBG1	860	7	13528	6.74153	1	0.896947	72.3483
SP_PIR_KEYWORDS	xeroderma pigmentosum	3	0.250417	0.0809296	POLH, ERCC3, ERCC4	1170	8	19235	6.16506	1	0.642846	71.3275
UP_SEQ_FEATURE	domain:PDZ 5	3	0.250417	0.0814696	PTPN13, GRIP2, PDZD2	1167	8	19113	6.14171	1	0.999168	78.3561
UP_SEQ_FEATURE	domain:HP	3	0.250417	0.0814696	ABLIM1, AVIL, EPB49	1167	8	19113	6.14171	1	0.999168	78.3561
GOTERM_BP_FAT	GO:0031998~regulation of fatty acid beta-oxidation	3	0.250417	0.0873635	FABP1, MTOR, AKT2	860	8	13528	5.89884	1	0.90313	80.9939
GOTERM_BP_FAT	GO:0032026~response to magnesium ion	3	0.250417	0.0873635	SNCA, CNGA3, THBS1	860	8	13528	5.89884	1	0.90313	80.9939
GOTERM_MF_FAT	GO:0004551~nucleotide diphosphatase activity	3	0.250417	0.0878435	NUDT12, ENPP1, ENPP2	828	8	12983	5.87998	1	0.884512	76.746
GOTERM_MF_FAT	GO:0030971~receptor tyrosine kinase binding	3	0.250417	0.0878435	NRG3, FLT3LG, SHC4	828	8	12983	5.87998	1	0.884512	76.746

## Sheet: FunEnr_t-permutation
Enrichment analysis conducted through the DAVID resource EASE tool on differentially expressed genes detected by t-permutation
Category	Term	Count	%	PValue	Genes	List Total	Pop Hits	Pop Total	Fold Enrichment	Bonferroni	Benjamini	FDR
GOTERM_MF_FAT	GO:0030554~adenyl nucleotide binding	24	10.9589	0.0804823	NMNAT3, ATP4A, ACTA2, HSP90AB6P, DUOX1, ABCC11, CDK9, ATP11A, SHPK, RBKS, CENPE, PFKM, GALK1, TOP1, GSR, CDC42BPG, ATAD3A, C1ORF57, CBWD1, BMP2K, CHTF18, ABCC1, ABL2, ABCC6	141	1577	12983	1.40131	1	0.86409	67.9882
GOTERM_MF_FAT	GO:0001883~purine nucleoside binding	24	10.9589	0.0914865	NMNAT3, ATP4A, ACTA2, HSP90AB6P, DUOX1, ABCC11, CDK9, ATP11A, SHPK, RBKS, CENPE, PFKM, GALK1, TOP1, GSR, CDC42BPG, ATAD3A, C1ORF57, CBWD1, BMP2K, CHTF18, ABCC1, ABL2, ABCC6	141	1601	12983	1.38031	1	0.847319	72.8151
GOTERM_MF_FAT	GO:0001882~nucleoside binding	24	10.9589	0.0968516	NMNAT3, ATP4A, ACTA2, HSP90AB6P, DUOX1, ABCC11, CDK9, ATP11A, SHPK, RBKS, CENPE, PFKM, GALK1, TOP1, GSR, CDC42BPG, ATAD3A, C1ORF57, CBWD1, BMP2K, CHTF18, ABCC1, ABL2, ABCC6	141	1612	12983	1.37089	1	0.848105	74.9154
GOTERM_BP_FAT	GO:0007155~cell adhesion	15	6.84932	0.0171185	DCBLD1, CCR1, F8, PCDHGB7, SIGLEC11, IGFALS, COL2A1, PCDHGB3, SCARF1, WISP2, STAB1, CNTNAP1, CD24, ABL2, ROM1	145	700	13528	1.99921	1	0.977366	24.1208
GOTERM_BP_FAT	GO:0022610~biological adhesion	15	6.84932	0.0173101	DCBLD1, CCR1, F8, PCDHGB7, SIGLEC11, IGFALS, COL2A1, PCDHGB3, SCARF1, WISP2, STAB1, CNTNAP1, CD24, ABL2, ROM1	145	701	13528	1.99636	1	0.935203	24.3569
GOTERM_BP_FAT	GO:0065003~macromolecular complex assembly	13	5.93607	0.0514059	HIST1H2BC, CALY, IPO13, HP1BP3, CDK9, CENPE, PFKM, HIST2H4A, POLR2C, GTF2A1, HIST1H2BJ, TSC2, HIST3H3, HIST1H4H	145	665	13528	1.82384	1	0.991969	56.9865
GOTERM_BP_FAT	GO:0043933~macromolecular complex subunit organization	13	5.93607	0.0760073	HIST1H2BC, CALY, IPO13, HP1BP3, CDK9, CENPE, PFKM, HIST2H4A, POLR2C, GTF2A1, HIST1H2BJ, TSC2, HIST3H3, HIST1H4H	145	710	13528	1.70825	1	0.997959	71.7399
GOTERM_MF_FAT	GO:0000287~magnesium ion binding	11	5.02283	0.0244494	NMNAT3, CDC42BPG, S100P, ATP4A, NUDT7, ATP11A, PFKM, MIPEP, PSPH, ABL2, SMPD2	141	452	12983	2.24084	0.999737	0.746859	28.5404
GOTERM_BP_FAT	GO:0034622~cellular macromolecular complex assembly	8	3.65297	0.0536103	HIST1H2BC, CALY, HP1BP3, IPO13, HIST1H2BJ, CENPE, HIST3H3, HIST2H4A, HIST1H4H	145	318	13528	2.34708	1	0.990435	58.5568
GOTERM_BP_FAT	GO:0034621~cellular macromolecular complex subunit organization	8	3.65297	0.0870421	HIST1H2BC, CALY, HP1BP3, IPO13, HIST1H2BJ, CENPE, HIST3H3, HIST2H4A, HIST1H4H	145	357	13528	2.09068	1	0.998057	76.6782
GOTERM_BP_FAT	GO:0009617~response to bacterium	7	3.19635	0.017193	HIST1H2BC, STAB1, DEFB125, HIST1H2BJ, LTF, DEFB116, CD24	145	193	13528	3.38381	1	0.95803	24.2127
GOTERM_BP_FAT	GO:0065004~protein-DNA complex assembly	6	2.73973	0.00284707	HIST1H2BC, HP1BP3, HIST1H2BJ, CENPE, HIST3H3, HIST2H4A, HIST1H4H	145	91	13528	6.15142	0.956181	0.956181	4.45554
GOTERM_BP_FAT	GO:0042742~defense response to bacterium	6	2.73973	0.00688064	HIST1H2BC, STAB1, DEFB125, HIST1H2BJ, LTF, DEFB116	145	112	13528	4.99803	0.999486	0.977338	10.4502
GOTERM_BP_FAT	GO:0010324~membrane invagination	6	2.73973	0.0859972	CALY, STAB1, TSC2, CD24, SCARF1, ELMO1	145	220	13528	2.54445	1	0.998607	76.2478
GOTERM_BP_FAT	GO:0006897~endocytosis	6	2.73973	0.0859972	CALY, STAB1, TSC2, CD24, SCARF1, ELMO1	145	220	13528	2.54445	1	0.998607	76.2478
GOTERM_MF_FAT	GO:0042277~peptide binding	6	2.73973	0.0687307	GSR, SSTR2, NMUR1, CCR1, AVPR1B, CCBP2	141	203	12983	2.72152	1	0.838619	61.9652
GOTERM_MF_FAT	GO:0009055~electron carrier activity	6	2.73973	0.0909433	GSR, TXNDC17, DUOX1, FDX1L, RDH16, RFESD	141	221	12983	2.49986	1	0.862541	72.5937
GOTERM_BP_FAT	GO:0006334~nucleosome assembly	5	2.28311	0.0123164	HIST1H2BC, HP1BP3, HIST1H2BJ, HIST3H3, HIST2H4A, HIST1H4H	145	84	13528	5.55337	0.999999	0.989237	17.9723
GOTERM_BP_FAT	GO:0031497~chromatin assembly	5	2.28311	0.0138672	HIST1H2BC, HP1BP3, HIST1H2BJ, HIST3H3, HIST2H4A, HIST1H4H	145	87	13528	5.36187	1	0.978284	20.0072
GOTERM_BP_FAT	GO:0034728~nucleosome organization	5	2.28311	0.017328	HIST1H2BC, HP1BP3, HIST1H2BJ, HIST3H3, HIST2H4A, HIST1H4H	145	93	13528	5.01594	1	0.909003	24.3789
GOTERM_BP_FAT	GO:0006323~DNA packaging	5	2.28311	0.0362742	HIST1H2BC, HP1BP3, HIST1H2BJ, HIST3H3, HIST2H4A, HIST1H4H	145	117	13528	3.98703	1	0.988931	44.6039
GOTERM_BP_FAT	GO:0006333~chromatin assembly or disassembly	5	2.28311	0.046682	HIST1H2BC, HP1BP3, HIST1H2BJ, HIST3H3, HIST2H4A, HIST1H4H	145	127	13528	3.67309	1	0.994723	53.4314
GOTERM_MF_FAT	GO:0016651~oxidoreductase activity, acting on NADH or NADPH	5	2.28311	0.0123413	GSR, TXNDC2, NDUFA8, TXNDC17, DUOX1	141	83	12983	5.54687	0.984001	0.74802	15.5138
GOTERM_MF_FAT	GO:0042626~ATPase activity, coupled to transmembrane movement of substances	5	2.28311	0.0302137	ATP4A, ABCC11, ATP11A, ABCC1, ABCC6	141	109	12983	4.22376	0.999963	0.767641	34.0644
GOTERM_MF_FAT	GO:0043492~ATPase activity, coupled to movement of substances	5	2.28311	0.0311001	ATP4A, ABCC11, ATP11A, ABCC1, ABCC6	141	110	12983	4.18536	0.999973	0.731553	34.8778
GOTERM_MF_FAT	GO:0016820~hydrolase activity, acting on acid anhydrides, catalyzing transmembrane movement of substances	5	2.28311	0.0320017	ATP4A, ABCC11, ATP11A, ABCC1, ABCC6	141	111	12983	4.14766	0.99998	0.699835	35.6957
GOTERM_MF_FAT	GO:0008528~peptide receptor activity, G-protein coupled	5	2.28311	0.0347982	SSTR2, NMUR1, CCR1, AVPR1B, CCBP2	141	114	12983	4.03851	0.999992	0.692543	38.1723
GOTERM_MF_FAT	GO:0001653~peptide receptor activity	5	2.28311	0.0347982	SSTR2, NMUR1, CCR1, AVPR1B, CCBP2	141	114	12983	4.03851	0.999992	0.692543	38.1723
GOTERM_MF_FAT	GO:0015399~primary active transmembrane transporter activity	5	2.28311	0.0429304	ATP4A, ABCC11, ATP11A, ABCC1, ABCC6	141	122	12983	3.77369	1	0.704074	44.8814
GOTERM_MF_FAT	GO:0015405~P-P-bond-hydrolysis-driven transmembrane transporter activity	5	2.28311	0.0429304	ATP4A, ABCC11, ATP11A, ABCC1, ABCC6	141	122	12983	3.77369	1	0.704074	44.8814
GOTERM_MF_FAT	GO:0016667~oxidoreductase activity, acting on sulfur group of donors	4	1.82648	0.00844683	GSR, TXNDC2, TXNDC17, STAB1	141	39	12983	9.4439	0.940676	0.756435	10.8774
GOTERM_MF_FAT	GO:0016209~antioxidant activity	4	1.82648	0.0140811	GSR, TXNDC2, TXNDC17, DUOX1	141	47	12983	7.83643	0.991106	0.692902	17.512
GOTERM_MF_FAT	GO:0017124~SH3 domain binding	4	1.82648	0.0852008	FAM125A, ENKUR, CNTNAP1, ELMO1	141	96	12983	3.83658	1	0.861506	70.1477
KEGG_PATHWAY	hsa05322:Systemic lupus erythematosus	4	1.82648	0.0987185	HIST1H2BC, HIST1H2BJ, HIST3H3, HIST2H4A, HIST1H4H	58	99	5085	3.54232	0.999969	0.994466	68.4514
GOTERM_BP_FAT	GO:0006939~smooth muscle contraction	3	1.36986	0.047922	SSTR2, NMUR1, ACTA2	145	33	13528	8.4815	1	0.992534	54.3903
GOTERM_BP_FAT	GO:0006368~RNA elongation from RNA polymerase II promoter	3	1.36986	0.0924577	GTF2A1, CDK9, POLR2C	145	48	13528	5.83103	1	0.997295	78.7941
GOTERM_MF_FAT	GO:0016668~oxidoreductase activity, acting on sulfur group of donors, NAD or NADP as acceptor	3	1.36986	0.00395513	GSR, TXNDC2, TXNDC17	141	9	12983	30.6927	0.732776	0.732776	5.23778
GOTERM_MF_FAT	GO:0019200~carbohydrate kinase activity	3	1.36986	0.0193187	GALK1, RBKS, PFKM	141	20	12983	13.8117	0.998491	0.727255	23.2662
KEGG_PATHWAY	hsa02010:ABC transporters	3	1.36986	0.0866041	ABCC11, ABCC1, ABCC6	58	44	5085	5.97766	0.999884	0.999884	63.4118
GOTERM_BP_FAT	GO:0007080~mitotic metaphase plate congression	2	0.913242	0.091848	CCDC99, CENPE	145	9	13528	20.7326	1	0.998005	78.5652
GOTERM_MF_FAT	GO:0043515~kinetochore binding	2	0.913242	0.0424455	CCDC99, CENPE	141	4	12983	46.039	0.999999	0.73099	44.501
